# Supplementary material for: A new mechanistic model of weather-dependent Septoria tritici blotch disease risk
Source: Philos Trans R Soc Lond B Biol Sci. 2019 May 6;374(1775):20180266. doi: 10.1098/rstb.2018.0266 (PMC6553599; doi:10.1098/rstb.2018.0266)
Supplement: Data [file rstb20180266supp2.xlsx]

## Sheet: 1h Thermal death
temperature	bio_replicate	treatment	percentage_dead_4h	percentage_dead_1h
-3	1	wet	-19.5905	-4.89761
-3	1	dry	-13.9592	-3.48979
-3	2	wet	1.64641	0.411602
-3	2	dry	10.9705	2.74264
0	1	wet	-16.1813	-4.04534
0	1	dry	-4.37234	-1.09309
0	2	wet	14.5548	3.63869
0	2	dry	-4.96893	-1.24223
5	1	wet	-1.44031	-0.360077
5	1	dry	-7.07094	-1.76773
5	2	wet	2.99982	0.749954
5	2	dry	35.7558	8.93894
9	1	wet	-22.8461	-5.71152
9	1	dry	33.8808	8.47019
9	2	wet	-3.50651	-0.876627
9	2	dry	13.0756	3.26889
15	1	wet	-19.5841	-4.89602
15	1	dry	14.3148	3.5787
15	2	wet	1.08784	0.27196
15	2	dry	48.733	12.1832
20	1	wet	-21.5104	-5.3776
20	1	dry	18.161	4.54026
20	2	wet	5.72939	1.43235
20	2	dry	4.64031	1.16008
25	1	wet	0.163715	0.0409288
25	1	dry	28.5746	7.14365
25	2	wet	4.71165	1.17791
25	2	dry	7.42885	1.85721
30	1	wet	-17.8992	-4.4748
30	1	dry	14.5768	3.64419
30	2	wet	0.711339	0.177835
30	2	dry	31.3692	7.8423

## Sheet: Death (act of drying)
replicate	wet_percentage_dead	dry_percentage_dead	percentage_death_due_to_act_of_drying
1	27.528	60.5087	32.9808
2	4.25773	41.2706	37.0129
3	12.8016	51.1643	38.3627
			Mean percentage	sd
			36.1188	2.80015
			Mean proportion	sd
			0.361188	0.0280015

## Sheet: Germination
temperature	bio_replicate	tech_replicate	cells	hyphae	hyphae/cell
3	1	1	3	0	0
3	1	1	2	0	0
3	1	1	2	0	0
3	1	1	1	0	0
3	1	1	2	0	0
3	1	1	2	0	0
3	1	1	1	0	0
3	1	1	6	0	0
3	1	1	3	0	0
3	1	1	2	0	0
3	1	1	1	0	0
3	1	1	1	0	0
3	1	1	3	0	0
3	1	1	4	1	0.25
3	1	1	7	0	0
3	1	1	2	0	0
3	1	1	2	0	0
3	1	1	2	0	0
3	1	1	1	0	0
3	1	1	1	0	0
3	1	1	3	0	0
3	1	1	6	0	0
3	1	1	3	0	0
3	1	1	2	0	0
3	1	1	1	0	0
3	1	1	2	1	0.5
3	1	1	2	0	0
3	1	1	2	0	0
3	1	1	1	0	0
3	1	1	1	0	0
3	1	1	3	0	0
3	1	1	10	0	0
3	1	1	3	0	0
3	1	1	2	0	0
3	1	1	5	1	0.2
3	1	1	2	0	0
3	1	1	2	0	0
3	1	1	4	0	0
3	1	1	2	0	0
3	1	1	4	0	0
3	1	1	2	0	0
3	1	1	2	0	0
3	1	1	3	0	0
3	1	1	3	0	0
3	1	1	5	0	0
3	1	1	2	0	0
3	1	1	2	0	0
3	1	1	8	0	0
3	1	1	2	0	0
3	1	2	2	0	0
3	1	2	2	0	0
3	1	2	2	0	0
3	1	2	4	0	0
3	1	2	3	0	0
3	1	2	2	0	0
3	1	2	4	0	0
3	1	2	2	0	0
3	1	2	1	0	0
3	1	2	2	0	0
3	1	2	2	0	0
3	1	2	2	0	0
3	1	2	4	0	0
3	1	2	4	0	0
3	1	2	2	0	0
3	1	2	3	1	0.333333
3	1	2	2	0	0
3	1	2	4	0	0
3	1	2	2	0	0
3	1	2	2	0	0
3	1	2	2	0	0
3	1	2	2	0	0
3	1	2	6	0	0
3	1	2	2	0	0
3	1	2	2	0	0
3	1	2	11	0	0
3	1	2	1	0	0
3	1	2	3	0	0
3	1	2	4	0	0
3	1	2	2	0	0
3	1	2	4	0	0
3	1	2	10	0	0
3	1	2	4	0	0
3	1	2	2	0	0
3	1	2	6	0	0
3	1	2	7	0	0
3	1	2	2	0	0
3	1	2	4	0	0
3	1	2	3	0	0
3	1	2	5	1	0.2
3	1	2	2	0	0
3	1	2	1	0	0
3	1	2	1	0	0
3	1	2	5	1	0.2
3	1	2	2	0	0
3	1	2	1	0	0
3	1	2	1	0	0
3	1	2	5	1	0.2
3	1	2	4	0	0
3	1	2	3	0	0
3	1	2	4	0	0
3	1	2	1	0	0
3	1	2	2	0	0
3	1	2	2	0	0
3	1	2	2	0	0
3	1	2	2	0	0
3	1	3	4	0	0
3	1	3	1	0	0
3	1	3	2	0	0
3	1	3	3	0	0
3	1	3	4	0	0
3	1	3	2	0	0
3	1	3	2	0	0
3	1	3	2	0	0
3	1	3	3	0	0
3	1	3	3	0	0
3	1	3	1	0	0
3	1	3	2	0	0
3	1	3	2	0	0
3	1	3	2	0	0
3	1	3	3	0	0
3	1	3	2	0	0
3	1	3	2	0	0
3	1	3	4	0	0
3	1	3	6	0	0
3	1	3	3	0	0
3	1	3	1	0	0
3	1	3	4	0	0
3	1	3	2	0	0
3	1	3	2	0	0
3	1	3	4	0	0
3	1	3	2	0	0
3	1	3	3	0	0
3	1	3	6	1	0.166667
3	1	3	3	0	0
3	1	3	3	0	0
3	1	3	2	0	0
3	1	3	3	0	0
3	1	3	2	0	0
3	1	3	2	0	0
3	1	3	1	0	0
3	1	3	1	0	0
3	1	3	2	0	0
3	1	3	2	0	0
3	1	3	7	0	0
3	1	3	5	0	0
3	1	3	3	0	0
3	1	3	2	0	0
3	1	3	2	0	0
3	1	3	2	0	0
3	1	3	2	0	0
3	1	3	2	0	0
3	1	3	3	0	0
3	1	3	1	0	0
3	1	3	4	0	0
3	1	3	2	1	0.5
3	1	3	2	0	0
3	1	3	2	0	0
3	1	3	4	0	0
3	2	1	3	0	0
3	2	1	3	0	0
3	2	1	2	0	0
3	2	1	1	0	0
3	2	1	2	0	0
3	2	1	1	0	0
3	2	1	2	0	0
3	2	1	3	0	0
3	2	1	2	0	0
3	2	1	2	0	0
3	2	1	8	0	0
3	2	1	2	0	0
3	2	1	2	0	0
3	2	1	2	0	0
3	2	1	1	0	0
3	2	1	1	0	0
3	2	1	1	0	0
3	2	1	2	0	0
3	2	1	5	0	0
3	2	1	5	0	0
3	2	1	3	0	0
3	2	1	1	0	0
3	2	1	4	0	0
3	2	1	2	0	0
3	2	1	4	0	0
3	2	1	4	0	0
3	2	1	3	0	0
3	2	1	2	0	0
3	2	1	5	0	0
3	2	1	1	0	0
3	2	1	3	0	0
3	2	1	3	0	0
3	2	1	2	0	0
3	2	1	2	0	0
3	2	1	4	0	0
3	2	1	3	0	0
3	2	1	2	0	0
3	2	1	2	0	0
3	2	1	4	0	0
3	2	1	2	0	0
3	2	1	2	0	0
3	2	1	4	0	0
3	2	1	4	0	0
3	2	1	2	0	0
3	2	1	1	0	0
3	2	1	4	0	0
3	2	2	2	0	0
3	2	2	2	0	0
3	2	2	2	0	0
3	2	2	2	0	0
3	2	2	4	0	0
3	2	2	11	1	0.0909091
3	2	2	2	0	0
3	2	2	3	0	0
3	2	2	4	1	0.25
3	2	2	5	0	0
3	2	2	6	0	0
3	2	2	4	1	0.25
3	2	2	2	0	0
3	2	2	6	0	0
3	2	2	1	0	0
3	2	2	9	1	0.111111
3	2	2	4	0	0
3	2	2	2	0	0
3	2	2	1	0	0
3	2	2	3	1	0.333333
3	2	2	1	0	0
3	2	2	4	0	0
3	2	2	3	0	0
3	2	3	2	0	0
3	2	3	2	0	0
3	2	3	2	0	0
3	2	3	1	0	0
3	2	3	2	0	0
3	2	3	3	0	0
3	2	3	2	0	0
3	2	3	2	0	0
3	2	3	2	0	0
3	2	3	1	0	0
3	2	3	3	0	0
3	2	3	1	0	0
3	2	3	5	0	0
3	2	3	3	0	0
3	2	3	6	0	0
3	2	3	3	0	0
3	2	3	12	0	0
3	2	3	3	0	0
3	2	3	3	0	0
3	2	3	4	0	0
3	2	3	2	0	0
3	2	3	3	0	0
3	2	3	4	0	0
3	2	3	1	0	0
3	2	3	2	0	0
3	2	3	2	0	0
3	2	3	1	0	0
3	2	3	3	0	0
3	2	3	6	0	0
3	2	3	5	0	0
3	2	3	3	0	0
3	2	3	6	0	0
3	2	3	2	0	0
3	2	3	2	0	0
3	2	3	4	0	0
3	2	3	1	0	0
3	2	3	2	0	0
3	3	1	4	0	0
3	3	1	2	0	0
3	3	1	2	0	0
3	3	1	2	0	0
3	3	1	3	0	0
3	3	1	4	0	0
3	3	1	1	0	0
3	3	1	7	0	0
3	3	1	3	0	0
3	3	1	6	0	0
3	3	1	5	0	0
3	3	1	4	0	0
3	3	1	4	0	0
3	3	1	2	0	0
3	3	1	3	0	0
3	3	1	3	0	0
3	3	1	4	0	0
3	3	1	2	0	0
3	3	1	4	0	0
3	3	1	2	0	0
3	3	1	2	0	0
3	3	1	2	0	0
3	3	1	2	0	0
3	3	1	4	0	0
3	3	1	3	0	0
3	3	1	2	0	0
3	3	1	2	0	0
3	3	1	3	0	0
3	3	1	1	0	0
3	3	1	5	0	0
3	3	1	3	0	0
3	3	1	14	0	0
3	3	1	2	0	0
3	3	1	1	0	0
3	3	1	3	0	0
3	3	1	2	0	0
3	3	1	2	0	0
3	3	1	2	0	0
3	3	1	4	0	0
3	3	1	2	0	0
3	3	1	4	0	0
3	3	1	4	0	0
3	3	1	2	0	0
3	3	1	2	0	0
3	3	1	3	0	0
3	3	1	2	0	0
3	3	1	3	0	0
3	3	1	3	0	0
3	3	1	3	0	0
3	3	1	2	0	0
3	3	1	4	0	0
3	3	1	4	0	0
3	3	1	3	0	0
3	3	1	6	0	0
3	3	1	3	0	0
3	3	1	1	0	0
3	3	1	11	0	0
3	3	1	3	0	0
3	3	2	4	1	0.25
3	3	2	2	1	0.5
3	3	2	5	0	0
3	3	2	1	0	0
3	3	2	1	0	0
3	3	2	3	0	0
3	3	2	2	0	0
3	3	2	2	0	0
3	3	2	2	0	0
3	3	2	2	0	0
3	3	2	1	0	0
3	3	2	3	0	0
3	3	2	2	0	0
3	3	2	2	0	0
3	3	2	3	0	0
3	3	2	2	0	0
3	3	2	2	0	0
3	3	2	4	0	0
3	3	2	2	0	0
3	3	2	3	0	0
3	3	2	2	0	0
3	3	2	2	0	0
3	3	2	4	0	0
3	3	2	3	0	0
3	3	2	2	0	0
3	3	2	6	0	0
3	3	2	3	0	0
3	3	2	2	0	0
3	3	2	2	0	0
3	3	2	2	0	0
3	3	2	1	0	0
3	3	2	1	0	0
3	3	2	1	0	0
3	3	2	3	0	0
3	3	2	4	0	0
3	3	2	2	0	0
3	3	2	5	0	0
3	3	2	2	0	0
3	3	2	4	0	0
3	3	2	2	0	0
3	3	2	2	0	0
3	3	2	2	0	0
3	3	2	2	0	0
3	3	2	3	0	0
3	3	2	2	0	0
3	3	2	3	0	0
3	3	2	3	0	0
3	3	2	5	0	0
3	3	2	3	0	0
3	3	3	1	0	0
3	3	3	3	0	0
3	3	3	2	0	0
3	3	3	2	0	0
3	3	3	1	0	0
3	3	3	2	0	0
3	3	3	1	0	0
3	3	3	2	0	0
3	3	3	1	0	0
3	3	3	22	0	0
3	3	3	2	0	0
3	3	3	2	0	0
3	3	3	2	0	0
3	3	3	4	0	0
3	3	3	2	0	0
3	3	3	1	0	0
3	3	3	1	0	0
3	3	3	3	0	0
3	3	3	1	0	0
3	3	3	3	0	0
3	3	3	2	0	0
3	3	3	2	0	0
3	3	3	2	0	0
3	3	3	1	0	0
3	3	3	1	0	0
3	3	3	3	0	0
3	3	3	5	0	0
3	3	3	2	0	0
3	3	3	2	0	0
3	3	3	1	0	0
3	3	3	1	0	0
3	3	3	2	0	0
3	3	3	1	0	0
3	3	3	3	0	0
3	3	3	1	0	0
3	3	3	1	0	0
3	3	3	2	0	0
3	3	3	1	0	0
8	1	1	1	0	0
8	1	1	2	0	0
8	1	1	1	0	0
8	1	1	1	0	0
8	1	1	1	0	0
8	1	1	6	0	0
8	1	1	2	0	0
8	1	1	2	0	0
8	1	1	2	0	0
8	1	1	2	0	0
8	1	1	1	0	0
8	1	1	2	0	0
8	1	1	3	0	0
8	1	1	3	0	0
8	1	1	5	0	0
8	1	1	7	0	0
8	1	1	4	0	0
8	1	1	3	0	0
8	1	1	1	0	0
8	1	1	4	0	0
8	1	1	9	0	0
8	1	1	2	0	0
8	1	1	4	0	0
8	1	1	3	0	0
8	1	1	3	0	0
8	1	1	3	0	0
8	1	1	4	0	0
8	1	1	3	0	0
8	1	1	6	0	0
8	1	1	2	0	0
8	1	1	1	0	0
8	1	1	1	0	0
8	1	1	2	0	0
8	1	1	1	0	0
8	1	1	1	0	0
8	1	1	2	0	0
8	1	1	2	0	0
8	1	1	2	0	0
8	1	1	4	0	0
8	1	1	4	0	0
8	1	1	1	0	0
8	1	1	2	0	0
8	1	1	8	0	0
8	1	1	22	0	0
8	1	1	23	0	0
8	1	1	2	0	0
8	1	1	4	1	0.25
8	1	1	2	0	0
8	1	1	3	0	0
8	1	1	2	0	0
8	1	1	4	0	0
8	1	1	2	0	0
8	1	1	1	0	0
8	1	1	2	0	0
8	1	1	4	0	0
8	1	1	4	0	0
8	1	1	3	0	0
8	1	1	8	0	0
8	1	1	3	0	0
8	1	2	9	0	0
8	1	2	1	0	0
8	1	2	1	0	0
8	1	2	1	0	0
8	1	2	2	0	0
8	1	2	2	1	0.5
8	1	2	1	0	0
8	1	2	1	0	0
8	1	2	3	0	0
8	1	2	2	0	0
8	1	2	1	0	0
8	1	2	1	0	0
8	1	2	2	0	0
8	1	2	1	0	0
8	1	2	1	0	0
8	1	2	2	0	0
8	1	2	4	0	0
8	1	2	2	0	0
8	1	2	4	1	0.25
8	1	2	3	0	0
8	1	2	3	0	0
8	1	2	2	0	0
8	1	2	3	0	0
8	1	2	11	0	0
8	1	2	2	0	0
8	1	3	4	0	0
8	1	3	2	0	0
8	1	3	4	0	0
8	1	3	1	0	0
8	1	3	3	0	0
8	1	3	2	0	0
8	1	3	3	0	0
8	1	3	2	0	0
8	1	3	6	1	0.166667
8	1	3	4	0	0
8	1	3	2	0	0
8	1	3	8	0	0
8	1	3	6	1	0.166667
8	1	3	3	0	0
8	1	3	2	0	0
8	1	3	2	0	0
8	1	3	2	0	0
8	1	3	1	0	0
8	1	3	2	1	0.5
8	1	3	3	0	0
8	1	3	2	0	0
8	1	3	4	0	0
8	1	3	4	0	0
8	1	3	4	0	0
8	1	3	2	0	0
8	1	3	2	0	0
8	1	3	2	0	0
8	1	3	1	0	0
8	1	3	7	0	0
8	1	3	3	0	0
8	1	3	2	0	0
8	1	3	2	0	0
8	1	3	2	0	0
8	1	4	3	0	0
8	1	4	1	0	0
8	1	4	2	0	0
8	1	4	4	0	0
8	1	4	4	1	0.25
8	1	4	2	0	0
8	1	4	2	0	0
8	1	4	2	0	0
8	1	4	6	0	0
8	1	4	3	0	0
8	1	4	1	0	0
8	1	4	5	0	0
8	1	4	2	0	0
8	1	4	1	0	0
8	1	4	2	0	0
8	1	4	2	0	0
8	1	4	2	0	0
8	1	4	1	0	0
8	1	4	2	0	0
8	1	4	2	0	0
8	1	4	2	0	0
8	1	4	1	0	0
8	1	4	3	0	0
8	1	4	2	0	0
8	1	4	2	0	0
8	1	4	3	0	0
8	1	4	1	0	0
8	1	4	2	0	0
8	1	4	2	0	0
8	1	4	3	0	0
8	1	4	4	0	0
8	1	4	1	0	0
8	1	4	2	0	0
8	1	4	5	0	0
8	1	4	2	0	0
8	1	4	2	0	0
8	1	4	2	0	0
8	1	4	4	0	0
8	1	4	3	0	0
8	1	4	3	0	0
8	1	4	2	0	0
8	1	4	3	0	0
8	1	4	2	0	0
8	1	4	2	0	0
8	1	4	3	0	0
8	1	4	2	0	0
8	2	1	2	0	0
8	2	1	2	0	0
8	2	1	3	0	0
8	2	1	2	0	0
8	2	1	3	0	0
8	2	1	2	0	0
8	2	1	1	0	0
8	2	1	2	0	0
8	2	1	2	0	0
8	2	1	4	0	0
8	2	1	3	0	0
8	2	1	3	0	0
8	2	1	7	1	0.142857
8	2	1	4	0	0
8	2	1	1	0	0
8	2	1	2	0	0
8	2	1	2	0	0
8	2	1	2	0	0
8	2	1	4	0	0
8	2	1	6	0	0
8	2	1	2	0	0
8	2	1	3	1	0.333333
8	2	1	5	1	0.2
8	2	1	2	0	0
8	2	1	4	0	0
8	2	1	3	0	0
8	2	1	3	0	0
8	2	1	3	0	0
8	2	1	4	1	0.25
8	2	1	2	0	0
8	2	1	3	0	0
8	2	1	1	0	0
8	2	1	2	0	0
8	2	1	2	0	0
8	2	1	3	0	0
8	2	1	2	0	0
8	2	1	3	0	0
8	2	1	2	0	0
8	2	1	6	0	0
8	2	1	3	0	0
8	2	1	2	0	0
8	2	1	2	0	0
8	2	1	2	0	0
8	2	1	2	0	0
8	2	1	4	0	0
8	2	1	5	0	0
8	2	1	2	0	0
8	2	1	3	0	0
8	2	1	2	0	0
8	2	2	3	0	0
8	2	2	3	0	0
8	2	2	3	0	0
8	2	2	3	0	0
8	2	2	8	0	0
8	2	2	7	0	0
8	2	2	2	0	0
8	2	2	2	0	0
8	2	2	2	0	0
8	2	2	2	0	0
8	2	2	4	0	0
8	2	2	4	0	0
8	2	2	2	0	0
8	2	2	2	0	0
8	2	2	5	0	0
8	2	2	2	0	0
8	2	2	1	0	0
8	2	2	2	0	0
8	2	2	10	0	0
8	2	2	2	0	0
8	2	2	2	0	0
8	2	2	2	0	0
8	2	2	5	0	0
8	2	2	2	0	0
8	2	2	3	0	0
8	2	2	2	0	0
8	2	2	2	0	0
8	2	2	2	0	0
8	2	2	2	0	0
8	2	2	3	0	0
8	2	2	2	0	0
8	2	2	3	0	0
8	2	2	3	0	0
8	2	2	3	0	0
8	2	2	6	0	0
8	2	2	1	0	0
8	2	2	2	0	0
8	2	2	2	0	0
8	2	2	2	0	0
8	2	2	2	0	0
8	2	2	2	0	0
8	2	2	1	0	0
8	2	2	1	0	0
8	2	2	3	0	0
8	2	2	2	0	0
8	2	2	2	0	0
8	2	2	2	0	0
8	2	2	2	0	0
8	2	2	2	0	0
8	2	2	3	0	0
8	2	2	3	0	0
8	2	2	1	0	0
8	2	2	5	0	0
8	2	2	3	0	0
8	2	2	2	0	0
8	2	2	2	0	0
8	2	2	5	0	0
8	2	2	2	0	0
8	2	2	3	0	0
8	2	2	4	0	0
8	2	2	3	0	0
8	2	2	2	0	0
8	2	2	2	0	0
8	2	2	2	0	0
8	2	2	2	0	0
8	2	2	2	0	0
8	2	2	2	0	0
8	2	2	1	0	0
8	2	2	1	0	0
8	2	2	1	0	0
8	2	2	5	0	0
8	2	2	2	0	0
8	2	2	3	0	0
8	2	2	3	0	0
8	2	2	2	0	0
8	2	2	2	0	0
8	2	3	2	0	0
8	2	3	1	0	0
8	2	3	1	0	0
8	2	3	4	1	0.25
8	2	3	3	0	0
8	2	3	2	0	0
8	2	3	2	0	0
8	2	3	1	0	0
8	2	3	2	0	0
8	2	3	2	0	0
8	2	3	4	0	0
8	2	3	3	0	0
8	2	3	2	0	0
8	2	3	2	0	0
8	2	3	2	0	0
8	2	3	3	0	0
8	2	3	7	0	0
8	2	3	2	0	0
8	2	3	2	0	0
8	2	3	3	0	0
8	2	3	4	0	0
8	2	3	3	0	0
8	2	3	4	0	0
8	2	3	2	0	0
8	2	3	2	0	0
8	2	3	9	0	0
8	2	3	2	0	0
8	2	3	5	0	0
8	2	3	2	1	0.5
8	2	3	3	0	0
8	2	3	3	0	0
8	2	3	3	0	0
8	2	3	7	0	0
8	2	3	3	0	0
8	2	3	7	0	0
8	2	3	4	0	0
8	2	3	2	0	0
8	2	3	2	0	0
8	3	1	2	0	0
8	3	1	3	0	0
8	3	1	5	0	0
8	3	1	2	0	0
8	3	1	1	0	0
8	3	1	5	0	0
8	3	1	3	0	0
8	3	1	5	0	0
8	3	1	5	1	0.2
8	3	1	2	0	0
8	3	1	5	0	0
8	3	1	2	0	0
8	3	1	6	0	0
8	3	1	3	0	0
8	3	1	2	0	0
8	3	1	2	0	0
8	3	1	1	0	0
8	3	1	1	0	0
8	3	1	1	0	0
8	3	1	6	0	0
8	3	1	1	0	0
8	3	1	2	0	0
8	3	1	3	0	0
8	3	1	2	0	0
8	3	1	2	0	0
8	3	1	4	0	0
8	3	1	3	0	0
8	3	1	3	0	0
8	3	1	1	0	0
8	3	1	2	0	0
8	3	1	2	0	0
8	3	1	4	0	0
8	3	1	2	0	0
8	3	1	3	0	0
8	3	1	2	0	0
8	3	1	3	0	0
8	3	1	4	0	0
8	3	1	4	0	0
8	3	1	2	0	0
8	3	1	2	0	0
8	3	1	9	0	0
8	3	1	3	0	0
8	3	1	1	0	0
8	3	1	2	0	0
8	3	1	2	0	0
8	3	1	5	1	0.2
8	3	2	2	0	0
8	3	2	4	0	0
8	3	2	5	0	0
8	3	2	2	0	0
8	3	2	4	0	0
8	3	2	2	0	0
8	3	2	2	0	0
8	3	2	4	0	0
8	3	2	3	1	0.333333
8	3	2	4	0	0
8	3	2	2	0	0
8	3	2	2	0	0
8	3	2	2	0	0
8	3	2	3	0	0
8	3	2	3	0	0
8	3	2	2	0	0
8	3	2	2	0	0
8	3	2	1	0	0
8	3	2	2	0	0
8	3	2	2	0	0
8	3	2	4	0	0
8	3	2	4	0	0
8	3	2	3	0	0
8	3	2	2	0	0
8	3	2	5	0	0
8	3	2	4	0	0
8	3	2	4	0	0
8	3	2	5	1	0.2
8	3	2	1	0	0
8	3	2	4	0	0
8	3	2	3	0	0
8	3	2	9	0	0
8	3	2	2	0	0
8	3	2	2	0	0
8	3	2	4	0	0
8	3	2	4	0	0
8	3	2	1	0	0
8	3	2	2	0	0
8	3	2	3	0	0
8	3	2	7	0	0
8	3	2	7	0	0
8	3	2	6	0	0
8	3	2	2	0	0
8	3	2	2	0	0
8	3	2	2	0	0
8	3	2	1	0	0
8	3	2	1	0	0
8	3	3	6	0	0
8	3	3	2	0	0
8	3	3	2	0	0
8	3	3	2	0	0
8	3	3	3	0	0
8	3	3	1	0	0
8	3	3	1	0	0
8	3	3	3	0	0
8	3	3	1	0	0
8	3	3	2	0	0
8	3	3	2	0	0
8	3	3	2	0	0
8	3	3	3	0	0
8	3	3	5	0	0
8	3	3	7	0	0
8	3	3	1	0	0
8	3	3	1	0	0
8	3	3	1	0	0
8	3	3	2	0	0
8	3	3	2	0	0
8	3	3	2	0	0
8	3	3	3	0	0
8	3	3	4	0	0
8	3	3	6	0	0
8	3	3	2	0	0
8	3	3	2	0	0
8	3	3	5	0	0
8	3	3	2	0	0
8	3	3	2	0	0
8	3	3	9	1	0.111111
8	3	3	4	0	0
8	3	3	2	0	0
8	3	3	5	0	0
8	3	3	5	0	0
8	3	3	8	0	0
8	3	3	2	0	0
8	3	3	2	0	0
8	3	3	7	0	0
8	3	3	5	0	0
8	3	3	2	0	0
8	3	3	2	0	0
11	1	1	1	0	0
11	1	1	2	0	0
11	1	1	1	0	0
11	1	1	3	0	0
11	1	1	3	0	0
11	1	1	2	0	0
11	1	1	6	0	0
11	1	1	6	0	0
11	1	1	3	0	0
11	1	1	1	0	0
11	1	1	1	0	0
11	1	1	1	0	0
11	1	1	3	0	0
11	1	1	4	0	0
11	1	1	2	1	0.5
11	1	1	2	0	0
11	1	1	2	0	0
11	1	1	4	0	0
11	1	1	3	0	0
11	1	1	4	0	0
11	1	1	2	0	0
11	1	1	1	0	0
11	1	1	4	0	0
11	1	1	2	0	0
11	1	1	1	0	0
11	1	1	3	0	0
11	1	1	2	0	0
11	1	1	3	0	0
11	1	1	3	1	0.333333
11	1	1	3	1	0.333333
11	1	1	4	0	0
11	1	1	2	0	0
11	1	1	5	0	0
11	1	1	3	0	0
11	1	1	5	1	0.2
11	1	1	1	0	0
11	1	1	4	0	0
11	1	1	2	0	0
11	1	1	1	0	0
11	1	2	4	0	0
11	1	2	2	0	0
11	1	2	1	0	0
11	1	2	2	0	0
11	1	2	8	1	0.125
11	1	2	2	0	0
11	1	2	3	0	0
11	1	2	5	0	0
11	1	2	1	0	0
11	1	2	3	0	0
11	1	2	1	0	0
11	1	2	6	0	0
11	1	2	9	0	0
11	1	2	2	1	0.5
11	1	2	3	0	0
11	1	2	4	0	0
11	1	2	2	1	0.5
11	1	3	2	1	0.5
11	1	3	2	0	0
11	1	3	2	0	0
11	1	3	3	0	0
11	1	3	2	0	0
11	1	3	2	0	0
11	1	3	2	0	0
11	1	3	2	0	0
11	1	3	2	0	0
11	1	3	2	1	0.5
11	1	3	2	0	0
11	1	3	1	0	0
11	1	3	1	0	0
11	1	3	1	0	0
11	1	3	4	1	0.25
11	1	3	5	0	0
11	1	3	2	0	0
11	1	3	1	0	0
11	1	3	4	0	0
11	1	3	2	0	0
11	1	3	8	0	0
11	1	3	3	0	0
11	1	3	2	0	0
11	1	3	3	0	0
11	1	3	4	1	0.25
11	1	3	2	0	0
11	1	3	3	0	0
11	1	3	3	0	0
11	2	1	6	0	0
11	2	1	2	0	0
11	2	1	3	0	0
11	2	1	1	0	0
11	2	1	7	0	0
11	2	1	5	0	0
11	2	1	3	0	0
11	2	1	2	0	0
11	2	1	4	0	0
11	2	1	2	0	0
11	2	1	2	0	0
11	2	1	4	0	0
11	2	1	3	0	0
11	2	1	2	0	0
11	2	1	2	0	0
11	2	1	3	0	0
11	2	1	3	0	0
11	2	1	2	0	0
11	2	1	1	0	0
11	2	1	2	0	0
11	2	1	2	0	0
11	2	1	2	0	0
11	2	1	1	0	0
11	2	1	2	0	0
11	2	1	2	0	0
11	2	1	3	0	0
11	2	1	3	0	0
11	2	1	2	0	0
11	2	1	4	0	0
11	2	1	2	0	0
11	2	1	1	0	0
11	2	1	1	0	0
11	2	1	2	0	0
11	2	1	1	0	0
11	2	1	2	0	0
11	2	1	4	0	0
11	2	1	2	0	0
11	2	1	1	0	0
11	2	1	2	0	0
11	2	1	2	0	0
11	2	1	4	0	0
11	2	1	4	1	0.25
11	2	1	2	0	0
11	2	1	2	0	0
11	2	1	1	0	0
11	2	1	1	0	0
11	2	1	7	1	0.142857
11	2	1	3	0	0
11	2	1	2	0	0
11	2	1	1	0	0
11	2	1	2	0	0
11	2	1	2	0	0
11	2	1	5	2	0.4
11	2	1	1	0	0
11	2	1	1	0	0
11	2	1	2	0	0
11	2	1	5	0	0
11	2	2	3	0	0
11	2	2	2	0	0
11	2	2	2	0	0
11	2	2	1	0	0
11	2	2	2	0	0
11	2	2	1	0	0
11	2	2	1	0	0
11	2	2	2	0	0
11	2	2	2	0	0
11	2	2	2	0	0
11	2	2	2	0	0
11	2	2	2	0	0
11	2	2	3	0	0
11	2	2	2	0	0
11	2	2	1	0	0
11	2	2	1	0	0
11	2	2	3	0	0
11	2	2	2	0	0
11	2	2	2	0	0
11	2	2	3	0	0
11	2	2	5	0	0
11	2	2	3	0	0
11	2	2	5	1	0.2
11	2	2	5	0	0
11	2	2	2	0	0
11	2	2	2	0	0
11	2	2	1	0	0
11	2	2	3	0	0
11	2	2	2	0	0
11	2	2	2	0	0
11	2	2	3	0	0
11	2	2	3	1	0.333333
11	2	2	2	0	0
11	2	2	3	0	0
11	2	2	2	0	0
11	2	2	1	0	0
11	2	2	2	0	0
11	2	2	2	0	0
11	2	2	2	0	0
11	2	2	2	0	0
11	2	2	3	0	0
11	2	2	2	0	0
11	2	2	4	0	0
11	2	2	2	0	0
11	2	2	3	0	0
11	2	2	2	0	0
11	2	2	2	0	0
11	2	2	1	0	0
11	2	2	1	0	0
11	2	2	1	0	0
11	2	2	3	0	0
11	2	2	2	0	0
11	2	3	3	0	0
11	2	3	2	0	0
11	2	3	3	0	0
11	2	3	2	0	0
11	2	3	2	0	0
11	2	3	1	0	0
11	2	3	2	0	0
11	2	3	2	0	0
11	2	3	2	0	0
11	2	3	2	1	0.5
11	2	3	2	0	0
11	2	3	2	0	0
11	2	3	4	0	0
11	2	3	4	1	0.25
11	2	3	3	1	0.333333
11	2	3	2	1	0.5
11	2	3	4	0	0
11	2	3	7	1	0.142857
11	2	3	8	1	0.125
11	2	3	2	0	0
11	2	3	3	0	0
11	2	3	11	1	0.0909091
11	2	3	6	0	0
11	2	3	7	1	0.142857
11	2	3	5	0	0
11	2	3	6	0	0
11	2	3	1	0	0
11	2	3	2	0	0
11	2	3	2	0	0
11	2	3	2	0	0
11	2	3	3	1	0.333333
11	2	3	2	0	0
11	2	3	4	1	0.25
11	2	3	2	0	0
11	2	3	2	0	0
11	2	3	1	0	0
11	2	3	2	0	0
11	2	3	4	0	0
11	2	3	2	0	0
11	2	3	4	0	0
11	2	3	4	0	0
11	2	3	2	0	0
11	2	3	1	0	0
11	2	3	5	0	0
11	2	3	3	1	0.333333
11	2	3	2	0	0
11	2	3	5	0	0
11	2	3	2	1	0.5
11	2	3	2	0	0
11	2	3	3	0	0
11	2	3	2	0	0
11	2	3	3	1	0.333333
11	2	3	3	0	0
11	2	3	1	0	0
11	2	3	2	0	0
11	2	3	2	0	0
11	2	3	2	0	0
11	2	3	2	1	0.5
11	3	1	4	0	0
11	3	1	2	0	0
11	3	1	2	0	0
11	3	1	2	0	0
11	3	1	2	0	0
11	3	1	4	0	0
11	3	1	4	0	0
11	3	1	1	0	0
11	3	1	2	0	0
11	3	1	2	0	0
11	3	1	1	0	0
11	3	1	2	0	0
11	3	1	2	0	0
11	3	1	2	0	0
11	3	1	2	0	0
11	3	1	2	0	0
11	3	1	2	0	0
11	3	1	2	0	0
11	3	1	5	0	0
11	3	1	2	0	0
11	3	1	3	0	0
11	3	1	3	0	0
11	3	1	2	0	0
11	3	1	3	0	0
11	3	1	4	0	0
11	3	1	5	0	0
11	3	1	2	0	0
11	3	1	2	0	0
11	3	1	2	0	0
11	3	1	3	0	0
11	3	1	4	0	0
11	3	1	1	0	0
11	3	1	2	0	0
11	3	1	2	0	0
11	3	1	1	0	0
11	3	1	2	0	0
11	3	1	1	0	0
11	3	1	2	0	0
11	3	1	5	0	0
11	3	1	8	0	0
11	3	1	1	0	0
11	3	1	2	0	0
11	3	1	4	0	0
11	3	1	4	0	0
11	3	1	4	0	0
11	3	1	2	0	0
11	3	1	7	1	0.142857
11	3	1	1	0	0
11	3	1	2	0	0
11	3	1	2	0	0
11	3	1	2	0	0
11	3	1	2	0	0
11	3	1	3	0	0
11	3	1	4	1	0.25
11	3	1	6	2	0.333333
11	3	1	3	0	0
11	3	1	3	0	0
11	3	1	2	0	0
11	3	1	2	0	0
11	3	1	2	0	0
11	3	1	2	0	0
11	3	2	7	1	0.142857
11	3	2	6	0	0
11	3	2	1	0	0
11	3	2	5	0	0
11	3	2	5	0	0
11	3	2	2	0	0
11	3	2	3	0	0
11	3	2	2	0	0
11	3	2	1	0	0
11	3	2	3	0	0
11	3	2	3	0	0
11	3	2	2	0	0
11	3	2	6	0	0
11	3	2	3	0	0
11	3	2	6	1	0.166667
11	3	2	2	0	0
11	3	2	5	0	0
11	3	2	2	0	0
11	3	2	2	0	0
11	3	2	3	1	0.333333
11	3	2	3	0	0
11	3	2	2	0	0
11	3	2	3	0	0
11	3	2	2	0	0
11	3	2	6	1	0.166667
11	3	2	5	0	0
11	3	2	2	0	0
11	3	2	2	0	0
11	3	2	2	0	0
11	3	2	2	0	0
11	3	2	5	0	0
11	3	2	4	0	0
11	3	2	10	0	0
11	3	2	4	0	0
11	3	2	7	1	0.142857
11	3	2	2	0	0
11	3	2	4	0	0
11	3	2	4	0	0
11	3	2	3	0	0
11	3	2	3	0	0
11	3	2	2	0	0
11	3	2	2	0	0
11	3	2	1	0	0
11	3	2	2	0	0
11	3	2	1	0	0
11	3	2	5	0	0
11	3	2	6	0	0
11	3	2	5	0	0
11	3	3	4	0	0
11	3	3	2	0	0
11	3	3	4	0	0
11	3	3	8	0	0
11	3	3	5	0	0
11	3	3	4	0	0
11	3	3	4	0	0
11	3	3	2	0	0
11	3	3	3	0	0
11	3	3	3	0	0
11	3	3	3	0	0
11	3	3	6	1	0.166667
11	3	3	2	0	0
11	3	3	2	0	0
11	3	3	1	0	0
11	3	3	3	0	0
11	3	3	3	0	0
11	3	3	2	0	0
11	3	3	5	2	0.4
11	3	3	2	0	0
11	3	3	4	0	0
11	3	3	12	1	0.0833333
11	3	3	7	0	0
11	3	3	2	0	0
11	3	3	1	0	0
11	3	3	2	0	0
11	3	3	4	0	0
14	1	1	1	0	0
14	1	1	2	0	0
14	1	1	2	0	0
14	1	1	2	0	0
14	1	1	1	0	0
14	1	1	4	0	0
14	1	1	4	0	0
14	1	1	9	1	0.111111
14	1	1	7	1	0.142857
14	1	1	2	0	0
14	1	1	1	0	0
14	1	1	2	0	0
14	1	2	2	0	0
14	1	2	2	0	0
14	1	2	1	0	0
14	1	2	9	0	0
14	1	2	1	0	0
14	1	2	3	0	0
14	1	2	1	0	0
14	1	2	6	2	0.333333
14	1	2	2	0	0
14	1	2	4	0	0
14	1	2	2	0	0
14	1	2	4	0	0
14	1	2	5	0	0
14	1	2	9	2	0.222222
14	1	2	4	0	0
14	1	2	3	0	0
14	1	2	2	0	0
14	1	2	2	0	0
14	1	2	2	0	0
14	1	3	6	1	0.166667
14	1	3	1	0	0
14	1	3	2	0	0
14	1	3	3	1	0.333333
14	1	3	3	0	0
14	1	3	2	0	0
14	1	3	9	0	0
14	1	3	2	0	0
14	1	3	2	0	0
14	1	3	1	0	0
14	1	3	1	0	0
14	1	3	3	1	0.333333
14	1	3	4	0	0
14	1	3	2	1	0.5
14	1	3	5	0	0
14	1	3	1	0	0
14	1	3	1	0	0
14	1	3	1	0	0
14	1	3	1	0	0
14	1	3	16	3	0.1875
14	1	3	1	0	0
14	1	3	4	0	0
14	1	3	2	0	0
14	1	3	4	1	0.25
14	1	3	6	1	0.166667
14	1	3	3	1	0.333333
14	1	3	8	0	0
14	1	3	5	1	0.2
14	1	3	5	0	0
14	1	3	4	0	0
14	1	3	1	0	0
14	1	3	4	0	0
14	1	3	6	1	0.166667
14	1	4	10	1	0.1
14	1	4	4	0	0
14	1	4	2	0	0
14	1	4	2	0	0
14	1	4	2	0	0
14	1	4	2	0	0
14	1	4	4	2	0.5
14	1	4	17	0	0
14	1	4	6	0	0
14	1	4	1	0	0
14	1	4	5	0	0
14	1	4	1	0	0
14	1	4	1	0	0
14	1	4	2	0	0
14	1	4	3	0	0
14	1	4	3	0	0
14	1	4	5	1	0.2
14	1	4	2	1	0.5
14	1	4	5	2	0.4
14	1	4	2	1	0.5
14	1	4	1	0	0
14	1	4	2	0	0
14	1	4	1	0	0
14	1	4	13	0	0
14	1	4	5	0	0
14	1	4	4	0	0
14	1	4	1	0	0
14	1	4	2	0	0
14	1	5	1	1	1
14	1	5	1	1	1
14	1	5	1	0	0
14	1	5	2	0	0
14	1	5	2	0	0
14	1	5	4	1	0.25
14	1	5	2	0	0
14	1	5	2	1	0.5
14	1	5	4	0	0
14	1	5	1	0	0
14	1	5	2	0	0
14	1	5	4	0	0
14	1	5	5	0	0
14	1	5	2	0	0
14	1	5	3	0	0
14	1	5	3	0	0
14	1	5	2	0	0
14	1	5	4	0	0
14	1	5	2	0	0
14	1	5	1	0	0
14	1	5	2	0	0
14	1	5	1	0	0
14	1	5	4	0	0
14	2	1	6	1	0.166667
14	2	1	10	1	0.1
14	2	1	2	0	0
14	2	1	1	0	0
14	2	1	2	0	0
14	2	1	4	1	0.25
14	2	1	4	0	0
14	2	1	4	1	0.25
14	2	1	4	0	0
14	2	1	2	0	0
14	2	1	2	0	0
14	2	1	4	1	0.25
14	2	1	3	0	0
14	2	1	2	0	0
14	2	1	5	0	0
14	2	1	15	1	0.0666667
14	2	1	1	0	0
14	2	1	2	0	0
14	2	1	3	0	0
14	2	1	5	0	0
14	2	2	2	0	0
14	2	2	2	0	0
14	2	2	2	0	0
14	2	2	1	0	0
14	2	2	3	0	0
14	2	2	5	1	0.2
14	2	2	3	1	0.333333
14	2	2	2	0	0
14	2	2	3	1	0.333333
14	2	2	3	0	0
14	2	2	1	0	0
14	2	2	1	0	0
14	2	2	3	1	0.333333
14	2	2	4	0	0
14	2	2	4	1	0.25
14	2	2	1	0	0
14	2	2	4	1	0.25
14	2	2	3	0	0
14	2	2	5	1	0.2
14	2	3	2	0	0
14	2	3	3	0	0
14	2	3	2	0	0
14	2	3	8	0	0
14	2	3	5	0	0
14	2	3	6	0	0
14	2	3	3	0	0
14	2	3	1	0	0
14	2	3	3	0	0
14	2	3	2	0	0
14	2	3	1	0	0
14	2	3	2	0	0
14	2	3	2	0	0
14	2	3	4	1	0.25
14	2	3	2	0	0
14	2	3	8	0	0
14	2	3	6	1	0.166667
14	3	1	1	0	0
14	3	1	5	0	0
14	3	1	1	0	0
14	3	1	24	8	0.333333
14	3	1	3	0	0
14	3	1	2	0	0
14	3	2	5	0	0
14	3	2	1	0	0
14	3	2	1	0	0
14	3	2	6	0	0
14	3	2	1	0	0
14	3	2	5	0	0
14	3	2	2	0	0
14	3	2	1	0	0
14	3	2	1	0	0
14	3	2	2	0	0
14	3	2	2	0	0
14	3	2	2	0	0
14	3	2	1	0	0
14	3	3	1	0	0
14	3	3	3	0	0
14	3	3	1	0	0
14	3	3	1	0	0
14	3	3	1	0	0
14	3	3	6	0	0
14	3	3	1	0	0
14	3	3	2	0	0
14	3	3	1	0	0
14	3	3	1	0	0
14	3	3	1	0	0
14	3	3	1	0	0
14	3	3	1	0	0
14	3	3	3	0	0
14	3	3	2	0	0
14	3	3	4	0	0
14	3	3	1	0	0
14	3	3	2	0	0
14	3	3	1	0	0
14	3	3	1	0	0
14	3	3	1	0	0
14	3	3	1	0	0
14	3	3	2	0	0
14	3	3	2	0	0
14	3	3	2	0	0
14	3	3	4	0	0
14	3	3	1	0	0
14	3	3	4	0	0
14	3	3	2	0	0
14	3	3	2	0	0
14	3	3	1	0	0
14	3	3	1	0	0
14	3	3	1	0	0
14	3	3	1	0	0
14	3	3	1	0	0
14	3	3	1	0	0
14	3	3	1	0	0
14	3	3	5	1	0.2
14	3	3	4	0	0
14	3	3	7	1	0.142857
14	3	3	1	0	0
17	1	1	2	0	0
17	1	1	39	3	0.0769231
17	1	1	14	2	0.142857
17	1	1	6	1	0.166667
17	1	2	2	0	0
17	1	2	2	0	0
17	1	2	5	0	0
17	1	2	6	1	0.166667
17	1	2	10	2	0.2
17	1	2	2	0	0
17	1	2	3	0	0
17	1	2	5	1	0.2
17	1	2	5	0	0
17	1	2	4	0	0
17	1	2	3	0	0
17	1	2	2	0	0
17	1	2	2	0	0
17	1	2	1	0	0
17	1	2	1	0	0
17	1	2	1	0	0
17	1	2	4	1	0.25
17	1	2	2	0	0
17	1	2	4	0	0
17	1	2	3	1	0.333333
17	1	2	2	0	0
17	1	3	3	1	0.333333
17	1	3	1	0	0
17	1	3	18	2	0.111111
17	1	3	13	2	0.153846
17	1	3	2	0	0
17	1	3	5	0	0
17	1	3	9	2	0.222222
17	1	3	8	1	0.125
17	1	3	3	0	0
17	1	3	4	1	0.25
17	1	3	4	1	0.25
17	1	3	3	0	0
17	1	3	2	0	0
17	1	3	2	0	0
17	1	3	7	3	0.428571
17	1	4	4	0	0
17	1	4	2	0	0
17	1	4	2	0	0
17	1	4	2	1	0.5
17	1	4	2	0	0
17	1	4	7	0	0
17	1	4	4	1	0.25
17	1	4	4	0	0
17	1	4	3	1	0.333333
17	1	4	2	0	0
17	1	4	4	2	0.5
17	1	4	2	0	0
17	1	4	6	2	0.333333
17	1	4	5	0	0
17	1	4	8	0	0
17	1	4	5	2	0.4
17	1	4	2	0	0
17	1	4	1	0	0
17	1	4	2	0	0
17	1	4	10	0	0
17	1	4	4	1	0.25
17	1	4	3	0	0
17	1	4	3	0	0
17	1	4	3	0	0
17	1	4	2	0	0
17	1	4	5	1	0.2
17	1	4	2	0	0
17	1	4	4	1	0.25
17	1	4	2	0	0
17	1	4	3	0	0
17	1	4	2	0	0
17	1	4	2	0	0
17	1	4	2	1	0.5
17	1	4	2	0	0
17	1	4	1	0	0
17	1	4	1	0	0
17	1	4	1	0	0
17	1	4	1	0	0
17	1	5	4	2	0.5
17	1	5	1	0	0
17	1	5	2	0	0
17	1	5	3	0	0
17	1	5	3	1	0.333333
17	1	5	3	0	0
17	1	5	2	0	0
17	1	5	2	0	0
17	1	5	1	0	0
17	1	5	3	1	0.333333
17	1	5	2	0	0
17	1	5	4	0	0
17	1	5	3	0	0
17	1	5	1	0	0
17	1	5	1	0	0
17	1	5	1	0	0
17	1	5	2	0	0
17	1	5	1	0	0
17	1	5	2	0	0
17	1	5	2	0	0
17	1	5	3	2	0.666667
17	1	5	10	1	0.1
17	1	5	3	1	0.333333
17	1	5	3	2	0.666667
17	1	5	4	0	0
17	1	5	3	0	0
17	1	5	2	0	0
17	1	5	1	0	0
17	1	5	1	0	0
17	1	5	1	0	0
17	1	5	2	0	0
17	1	5	2	0	0
17	1	5	2	1	0.5
17	1	5	3	2	0.666667
17	1	5	10	0	0
17	1	5	4	0	0
17	1	5	2	0	0
17	1	5	3	0	0
17	1	5	2	0	0
17	1	5	1	2	2
17	1	5	6	0	0
17	1	5	2	0	0
17	1	5	3	0	0
17	1	5	1	0	0
17	1	5	2	0	0
17	2	1	6	0	0
17	2	1	1	0	0
17	2	1	3	0	0
17	2	1	1	0	0
17	2	1	2	0	0
17	2	1	7	0	0
17	2	1	5	0	0
17	2	1	1	0	0
17	2	1	2	0	0
17	2	1	1	0	0
17	2	1	2	0	0
17	2	1	2	0	0
17	2	1	6	0	0
17	2	1	10	0	0
17	2	1	3	1	0.333333
17	2	1	4	1	0.25
17	2	1	4	1	0.25
17	2	1	5	1	0.2
17	2	1	3	0	0
17	2	1	3	0	0
17	2	1	2	0	0
17	2	1	1	0	0
17	2	1	5	0	0
17	2	1	5	1	0.2
17	2	1	4	1	0.25
17	2	1	5	1	0.2
17	2	2	1	0	0
17	2	2	3	0	0
17	2	2	1	0	0
17	2	2	6	0	0
17	2	2	3	1	0.333333
17	2	2	2	0	0
17	2	2	3	0	0
17	2	2	5	1	0.2
17	2	2	3	2	0.666667
17	2	2	3	1	0.333333
17	2	2	5	0	0
17	2	2	2	1	0.5
17	2	2	2	1	0.5
17	2	2	2	0	0
17	2	2	15	0	0
17	2	2	2	4	2
17	2	3	3	0	0
17	2	3	14	4	0.285714
17	2	3	2	0	0
17	2	3	7	0	0
17	2	3	1	0	0
17	2	3	2	0	0
17	2	3	2	0	0
17	2	3	7	1	0.142857
17	2	3	4	0	0
17	2	3	3	0	0
17	2	3	2	0	0
17	2	3	2	0	0
17	2	3	5	2	0.4
17	2	3	5	0	0
17	2	3	2	0	0
17	2	3	3	0	0
17	2	3	2	0	0
17	2	3	2	0	0
17	2	3	1	0	0
17	2	3	4	0	0
17	2	3	2	0	0
17	2	3	2	0	0
17	2	3	3	0	0
17	2	3	17	1	0.0588235
17	2	3	7	3	0.428571
17	2	3	2	0	0
17	2	3	1	0	0
17	2	3	7	0	0
17	2	3	3	1	0.333333
17	3	1	8	1	0.125
17	3	1	6	0	0
17	3	1	2	0	0
17	3	1	2	0	0
17	3	1	5	1	0.2
17	3	1	5	1	0.2
17	3	1	15	2	0.133333
17	3	1	3	1	0.333333
17	3	1	6	1	0.166667
17	3	1	2	0	0
17	3	1	5	1	0.2
17	3	1	9	2	0.222222
17	3	1	2	0	0
17	3	1	2	0	0
17	3	1	16	1	0.0625
17	3	2	4	1	0.25
17	3	2	4	2	0.5
17	3	2	2	0	0
17	3	2	1	0	0
17	3	2	8	1	0.125
17	3	2	2	1	0.5
17	3	2	4	0	0
17	3	2	2	0	0
17	3	2	9	2	0.222222
17	3	2	5	1	0.2
17	3	2	5	1	0.2
17	3	3	3	1	0.333333
17	3	3	11	2	0.181818
17	3	3	3	1	0.333333
17	3	3	10	2	0.2
17	3	3	2	0	0
17	3	3	2	0	0
17	3	3	3	0	0
17	3	3	3	0	0
17	3	3	13	2	0.153846
17	3	3	15	2	0.133333
17	3	4	1	0	0
17	3	4	1	0	0
17	3	4	3	1	0.333333
17	3	4	5	2	0.4
17	3	4	3	1	0.333333
17	3	4	6	0	0
17	3	4	1	0	0
17	3	4	4	1	0.25
17	3	4	3	0	0
17	3	4	4	0	0
17	3	4	2	0	0
17	3	4	5	2	0.4
17	3	4	4	0	0
17	3	4	2	0	0
17	3	4	9	2	0.222222
17	3	4	4	0	0
17	3	4	4	0	0
17	3	4	7	0	0
17	3	4	4	2	0.5
17	3	4	8	0	0
19	1	1	2	1	0.5
19	1	1	4	0	0
19	1	1	1	0	0
19	1	1	3	0	0
19	1	1	2	0	0
19	1	1	2	0	0
19	1	1	3	1	0.333333
19	1	1	2	0	0
19	1	1	1	0	0
19	1	1	5	0	0
19	1	1	3	0	0
19	1	1	4	1	0.25
19	1	1	3	0	0
19	1	1	2	0	0
19	1	1	9	0	0
19	1	1	2	1	0.5
19	1	1	3	0	0
19	1	1	6	0	0
19	1	1	4	1	0.25
19	1	1	2	1	0.5
19	1	1	4	0	0
19	1	1	4	0	0
19	1	1	6	0	0
19	1	2	5	1	0.2
19	1	2	7	1	0.142857
19	1	2	2	0	0
19	1	2	4	1	0.25
19	1	2	1	0	0
19	1	2	3	0	0
19	1	2	2	0	0
19	1	2	2	0	0
19	1	2	5	1	0.2
19	1	2	1	0	0
19	1	2	3	1	0.333333
19	1	2	1	0	0
19	1	2	12	2	0.166667
19	1	2	9	0	0
19	1	2	3	0	0
19	1	2	6	0	0
19	1	2	3	0	0
19	1	2	2	0	0
19	1	2	4	1	0.25
19	1	2	1	0	0
19	1	2	3	0	0
19	1	2	2	0	0
19	1	2	6	1	0.166667
19	1	2	1	0	0
19	1	2	10	2	0.2
19	1	2	7	0	0
19	1	3	5	1	0.2
19	1	3	3	1	0.333333
19	1	3	9	2	0.222222
19	1	3	3	0	0
19	1	3	2	0	0
19	1	3	2	0	0
19	1	3	3	0	0
19	1	3	3	0	0
19	1	3	5	1	0.2
19	1	3	2	0	0
19	1	3	2	0	0
19	1	3	10	2	0.2
19	1	3	8	1	0.125
19	1	3	5	1	0.2
19	1	3	2	0	0
19	1	3	1	0	0
19	1	3	2	1	0.5
19	1	3	2	0	0
19	1	3	4	1	0.25
19	1	3	4	0	0
19	1	3	5	1	0.2
19	1	3	2	0	0
19	1	3	3	0	0
19	1	3	1	0	0
19	1	3	2	0	0
19	1	3	3	1	0.333333
19	1	3	4	1	0.25
19	1	3	2	0	0
19	1	3	6	1	0.166667
19	1	3	5	0	0
19	1	3	8	1	0.125
19	1	3	4	1	0.25
19	1	3	7	0	0
19	1	3	2	0	0
19	1	3	4	1	0.25
19	1	3	4	0	0
19	1	3	3	1	0.333333
19	1	3	2	0	0
19	1	3	2	0	0
19	1	3	3	1	0.333333
19	1	3	4	0	0
19	1	3	2	1	0.5
19	1	3	9	2	0.222222
19	1	3	6	0	0
19	1	3	5	2	0.4
19	1	3	2	1	0.5
19	1	3	3	0	0
19	1	3	6	1	0.166667
19	1	3	3	0	0
19	1	3	6	1	0.166667
19	1	3	2	0	0
19	1	3	6	1	0.166667
19	2	1	7	1	0.142857
19	2	1	4	0	0
19	2	1	3	0	0
19	2	1	1	0	0
19	2	1	4	1	0.25
19	2	1	2	0	0
19	2	1	2	0	0
19	2	1	6	1	0.166667
19	2	1	2	0	0
19	2	1	3	1	0.333333
19	2	1	5	1	0.2
19	2	1	2	0	0
19	2	1	3	0	0
19	2	1	3	0	0
19	2	1	3	0	0
19	2	1	4	0	0
19	2	1	2	0	0
19	2	1	1	0	0
19	2	1	5	0	0
19	2	1	5	0	0
19	2	1	2	0	0
19	2	1	2	0	0
19	2	1	3	1	0.333333
19	2	1	4	1	0.25
19	2	1	2	0	0
19	2	1	3	0	0
19	2	1	2	0	0
19	2	1	2	0	0
19	2	1	4	1	0.25
19	2	1	5	0	0
19	2	1	1	0	0
19	2	1	9	2	0.222222
19	2	1	13	2	0.153846
19	2	1	4	0	0
19	2	1	9	1	0.111111
19	2	1	4	0	0
19	2	1	8	1	0.125
19	2	1	7	0	0
19	2	1	8	0	0
19	2	1	4	0	0
19	2	1	6	2	0.333333
19	2	1	2	0	0
19	2	1	2	1	0.5
19	2	1	4	0	0
19	2	1	5	2	0.4
19	2	1	3	0	0
19	2	1	5	0	0
19	2	1	3	0	0
19	2	1	1	0	0
19	2	2	6	2	0.333333
19	2	2	3	1	0.333333
19	2	2	1	0	0
19	2	2	2	0	0
19	2	2	2	0	0
19	2	2	7	2	0.285714
19	2	2	4	1	0.25
19	2	2	2	0	0
19	2	2	1	0	0
19	2	2	2	0	0
19	2	2	2	0	0
19	2	2	9	1	0.111111
19	2	2	5	1	0.2
19	2	2	2	0	0
19	2	2	2	0	0
19	2	2	4	1	0.25
19	2	2	5	1	0.2
19	2	2	6	1	0.166667
19	2	2	3	0	0
19	2	2	2	0	0
19	2	2	4	1	0.25
19	2	2	4	0	0
19	2	2	6	1	0.166667
19	2	2	3	0	0
19	2	2	2	0	0
19	2	2	2	0	0
19	2	2	2	0	0
19	2	2	2	0	0
19	2	2	3	1	0.333333
19	2	2	1	0	0
19	2	2	7	0	0
19	2	2	18	2	0.111111
19	3	1	9	2	0.222222
19	3	1	9	1	0.111111
19	3	1	7	2	0.285714
19	3	1	6	1	0.166667
19	3	1	6	2	0.333333
19	3	1	5	1	0.2
19	3	1	4	0	0
19	3	1	3	0	0
19	3	1	5	0	0
19	3	1	2	0	0
19	3	1	4	1	0.25
19	3	1	5	2	0.4
19	3	1	3	0	0
19	3	1	2	0	0
19	3	1	9	1	0.111111
19	3	1	3	1	0.333333
19	3	1	2	0	0
19	3	1	2	0	0
19	3	1	5	1	0.2
19	3	1	4	0	0
19	3	1	3	0	0
19	3	1	4	1	0.25
19	3	1	7	2	0.285714
19	3	1	2	0	0
19	3	1	2	0	0
19	3	1	2	0	0
19	3	1	5	0	0
19	3	1	2	0	0
19	3	1	7	1	0.142857
19	3	1	4	0	0
19	3	1	3	0	0
19	3	1	6	0	0
19	3	1	2	0	0
19	3	1	4	1	0.25
19	3	1	3	0	0
19	3	1	3	1	0.333333
19	3	1	2	0	0
19	3	1	3	1	0.333333
19	3	1	2	0	0
19	3	1	2	0	0
19	3	1	2	0	0
19	3	1	2	0	0
19	3	1	1	0	0
19	3	1	2	0	0
19	3	1	14	2	0.142857
19	3	1	4	0	0
19	3	1	5	1	0.2
19	3	1	4	1	0.25
19	3	1	2	0	0
19	3	1	6	1	0.166667
19	3	1	5	0	0
19	3	1	9	1	0.111111
19	3	1	2	0	0
19	3	1	4	1	0.25
19	3	1	3	0	0
19	3	1	4	1	0.25
19	3	1	1	0	0
19	3	2	4	1	0.25
19	3	2	5	2	0.4
19	3	2	1	0	0
19	3	2	2	0	0
19	3	2	5	1	0.2
19	3	2	4	1	0.25
19	3	2	4	0	0
19	3	2	2	0	0
19	3	2	1	0	0
19	3	2	4	1	0.25
19	3	2	3	0	0
19	3	2	9	1	0.111111
19	3	2	5	1	0.2
19	3	2	2	1	0.5
19	3	2	2	0	0
19	3	2	1	0	0
19	3	2	4	0	0
19	3	2	5	2	0.4
19	3	2	2	0	0
19	3	2	3	1	0.333333
19	3	2	2	0	0
19	3	2	4	1	0.25
19	3	2	1	0	0
[truncated: 1,142 more rows]

## Sheet: Growth (sqrt(#pixels))
intercept	slope_coefficient	bio_replicate	temperature
9.75378	0	1	0
11.8969	0	2	0
-4.23542	2.14341	1	5
4.27885	0.320964	2	5
7.43775	0.982431	1	9
4.42687	0.681477	2	9
-2.1767	1.80477	1	15
10.8966	0.198897	2	15
7.29468	2.74189	1	18
3.09483	3.02034	2	18
-2.46516	6.45849	1	20
3.73046	4.55341	2	20
0.113027	4.24131	1	25
5.44456	4.13345	2	25
13.6786	0	1	28
10.8276	0	2	28
2.8879	0	1	30
4.13412	0	2	30
Note: Negative slopes have been set to 0

## Sheet: Germination brute force fits
scale	tmax	topt	tmin	rss	aic
0.0898	32.2	19.1	9.92	0.0141	-248
0.0893	32	19.4	9.88	0.0141	-248
0.0864	32.1	19.1	9.94	0.0141	-248
0.0903	31.6	19.1	9.96	0.0141	-248
0.088	32.1	18.7	9.92	0.0141	-248
0.0904	31.8	19.4	9.55	0.0142	-248
0.0903	31.7	18.9	9.79	0.0142	-248
0.0886	32.7	19.2	9.86	0.0142	-248
0.0857	32.2	19.1	9.66	0.0142	-248
0.0914	31.7	18.9	9.82	0.0142	-248
0.0867	32.6	19.4	9.93	0.0142	-248
0.0881	31.7	19	9.63	0.0142	-248
0.0873	32.1	19.6	9.95	0.0142	-248
0.0862	31.8	19.1	9.68	0.0142	-248
0.0901	32.4	18.5	9.98	0.0142	-248
0.0876	31.7	19.5	9.45	0.0142	-248
0.0897	32	19.2	9.33	0.0142	-248
0.0866	32.5	19.4	9.74	0.0142	-248
0.0888	32.7	18.7	9.94	0.0142	-248
0.0889	31.6	19.5	9.79	0.0143	-248
0.0859	31.9	19.3	9.59	0.0143	-248
0.0866	31.7	18.9	9.75	0.0143	-248
0.0855	32.4	19.1	9.63	0.0143	-248
0.0881	32.8	19.2	9.75	0.0143	-248
0.0891	32.7	19.4	9.89	0.0143	-248
0.0852	32.3	19.4	9.71	0.0143	-248
0.0875	32.4	19.6	9.57	0.0143	-248
0.0907	32.6	19.3	10	0.0143	-248
0.0874	31.8	19.7	9.52	0.0143	-248
0.0902	31.8	19.7	9.53	0.0143	-248
0.0894	31.6	19.5	9.26	0.0143	-248
0.0913	32	19.7	9.61	0.0143	-248
0.0874	31.9	19.8	9.48	0.0143	-247
0.09	31.9	18.7	9.58	0.0143	-247
0.086	31.9	18.5	9.97	0.0144	-247
0.0902	31.8	19.8	9.46	0.0144	-247
0.0915	32	19.2	9.36	0.0144	-247
0.0874	31.8	19.4	8.92	0.0144	-247
0.0851	31.9	19	9.48	0.0144	-247
0.0904	32.3	19.4	9.28	0.0144	-247
0.0854	32	19.1	9.3	0.0144	-247
0.0891	32.3	18.5	9.69	0.0144	-247
0.0855	31.8	19.4	9.91	0.0144	-247
0.0911	31.4	19.6	9.59	0.0144	-247
0.0851	32.4	19.5	9.37	0.0144	-247
0.093	31.9	19.1	9.66	0.0144	-247
0.0921	32.5	18.8	9.98	0.0144	-247
0.0877	31.7	19.8	9.11	0.0144	-247
0.086	31.9	19.6	9.12	0.0144	-247
0.0911	31.3	19.2	9.88	0.0144	-247
0.0888	31.9	18.9	9.21	0.0144	-247
0.0916	31.4	19	9.65	0.0144	-247
0.0907	31.7	19.8	9.52	0.0144	-247
0.0931	31.4	19.3	9.93	0.0144	-247
0.0868	32.1	19.8	9.27	0.0144	-247
0.0857	32.1	19.7	9.8	0.0144	-247
0.0889	31.5	19.3	9.08	0.0144	-247
0.0849	32.9	19.4	9.92	0.0144	-247
0.0886	31.7	19.9	9.2	0.0144	-247
0.0903	31.9	18.6	9.63	0.0144	-247
0.0888	32.2	19.8	9	0.0144	-247
0.0842	32.3	18.8	9.61	0.0144	-247
0.087	32.3	19.4	8.87	0.0144	-247
0.0834	32.3	19.1	9.86	0.0144	-247
0.0882	32	19.4	8.78	0.0144	-247
0.0859	31.8	19.1	9.14	0.0144	-247
0.0879	31.5	19.5	9.01	0.0144	-247
0.0855	31.6	18.8	9.88	0.0145	-247
0.0877	31.6	18.8	9.43	0.0145	-247
0.0911	32.6	19.6	9.88	0.0145	-247
0.0858	32.3	19.2	9	0.0145	-247
0.0878	31.7	19.9	9.1	0.0145	-247
0.0882	31.6	19.6	8.84	0.0145	-247
0.0904	31.7	18.9	9.34	0.0145	-247
0.0871	32.3	19	9.07	0.0145	-247
0.0879	31.6	19.4	8.86	0.0145	-247
0.0876	31.3	19.2	9.88	0.0145	-247
0.0909	31.5	19.8	9.33	0.0145	-247
0.0929	31.6	19	9.58	0.0145	-247
0.0912	32.1	19.6	9.16	0.0145	-247
0.0847	32.4	19.2	9.15	0.0145	-247
0.089	32.9	19.5	9.85	0.0145	-247
0.093	31.7	19.2	9.39	0.0145	-247
0.0867	31.4	18.8	9.81	0.0145	-247
0.0911	31.8	19.9	9.17	0.0145	-247
0.0887	31.9	18.3	9.79	0.0145	-247
0.0877	31.7	18.9	9.1	0.0145	-247
0.0853	31.8	19.7	9.09	0.0145	-247
0.0905	31.3	19.6	9.97	0.0145	-247
0.086	31.6	19.4	9.06	0.0145	-247
0.0863	32	18.8	9.26	0.0145	-247
0.0862	31.4	19.2	9.67	0.0145	-247
0.0924	31.5	18.9	9.59	0.0145	-247
0.0861	32	19.9	9.18	0.0145	-247
0.087	32	20	9.19	0.0145	-247
0.0863	31.6	19.7	9.25	0.0145	-247
0.092	32	19.5	9.15	0.0145	-247
0.0842	32.7	19.5	9.59	0.0145	-247
0.0888	32.9	19.2	9.49	0.0145	-247
0.0936	31.7	18.8	9.76	0.0145	-247
0.0881	31.8	19	8.91	0.0145	-247
0.0866	31.3	19.1	9.98	0.0145	-247
0.0865	32.3	18.4	9.58	0.0145	-247
0.0892	33	19.3	9.81	0.0145	-247
0.0875	33.1	18.4	9.94	0.0145	-247
0.0848	32.5	19	9.16	0.0145	-247
0.0911	31.3	18.9	9.59	0.0145	-247
0.0916	32.3	18.7	9.58	0.0145	-247
0.0901	31.5	18.6	9.57	0.0145	-247
0.0886	31.9	20	8.86	0.0146	-247
0.0866	33.3	18.8	9.9	0.0146	-247
0.0883	33.3	18.9	9.89	0.0146	-247
0.0867	32.7	19.5	9.14	0.0146	-247
0.0877	33.2	19.3	9.85	0.0146	-247
0.0906	31.3	19.7	9.64	0.0146	-247
0.0844	31.6	19.4	9.57	0.0146	-247
0.0897	31.5	19.3	8.83	0.0146	-247
0.0887	32.6	19.9	9.71	0.0146	-247
0.087	31.4	19.4	8.96	0.0146	-247
0.0851	31.9	18.6	9.64	0.0146	-247
0.0865	32.4	19.4	8.67	0.0146	-247
0.0914	31.9	19.9	8.91	0.0146	-247
0.0938	31.9	19.2	9.49	0.0146	-247
0.0847	33	19.3	9.49	0.0146	-247
0.089	32.6	19.6	9.09	0.0146	-247
0.0937	31.7	19.3	9.37	0.0146	-247
0.0885	32.9	18.4	9.8	0.0146	-247
0.0896	31.4	18.3	10	0.0146	-247
0.0895	32	19.5	8.53	0.0146	-247
0.0907	32.3	19.9	9.69	0.0146	-247
0.0838	31.8	19.5	9.65	0.0146	-247
0.0867	32.6	18.8	9.16	0.0146	-247
0.0948	31.9	19	9.84	0.0146	-247
0.0923	31.8	19.9	9.82	0.0146	-247
0.0863	32.9	19.4	9.29	0.0146	-247
0.0879	32.2	18.5	9.41	0.0146	-247
0.0903	32.3	19.5	8.93	0.0146	-247
0.0836	32.9	19.3	9.53	0.0146	-247
0.0876	32.9	18.7	9.47	0.0146	-247
0.0852	32.9	19.1	9.24	0.0146	-247
0.0853	32.5	19.4	8.82	0.0146	-247
0.0889	33.1	19.4	9.73	0.0146	-247
0.0833	32.1	19.2	9.24	0.0146	-247
0.087	31.6	19.9	8.66	0.0146	-247
0.086	32.3	18.3	9.72	0.0146	-247
0.0875	32.4	19.9	8.91	0.0146	-247
0.0875	31.5	19.5	8.42	0.0146	-247
0.0863	32.2	18.8	8.95	0.0146	-247
0.0945	31.5	19	9.69	0.0146	-247
0.0916	32.1	19.8	8.94	0.0146	-247
0.0903	32.3	19.2	8.98	0.0146	-247
0.0844	31.8	18.9	9.2	0.0146	-247
0.0886	32.1	20.1	9.75	0.0146	-247
0.0846	32.5	19.8	9.75	0.0146	-247
0.0858	31.8	19.9	9.8	0.0146	-247
0.0863	32.4	19.9	8.82	0.0146	-247
0.0901	32.7	18.6	9.58	0.0146	-247
0.0938	31.8	18.7	9.73	0.0146	-247
0.0838	31.8	19.3	9.11	0.0146	-247
0.0854	31.9	18.2	9.93	0.0146	-247
0.0859	31.5	18.9	9.27	0.0146	-247
0.0895	32.8	19.6	9.48	0.0146	-247
0.0855	31.4	19.2	9.26	0.0146	-247
0.0865	31.6	19.6	7.59	0.0147	-247
0.0946	31.3	19	9.88	0.0147	-247
0.0942	31.8	19.7	9.63	0.0147	-247
0.0934	31.3	19.5	9.34	0.0147	-247
0.0925	32	19.9	9.21	0.0147	-247
0.0837	31.9	19.7	9.15	0.0147	-247
0.0852	32.4	18.1	9.97	0.0147	-247
0.0868	31.7	19.5	7.86	0.0147	-247
0.0875	33.3	18.9	9.68	0.0147	-247
0.0866	31.2	19.1	9.98	0.0147	-247
0.0934	31.5	19.8	9.89	0.0147	-247
0.0882	32.8	19.1	9.16	0.0147	-247
0.0857	31.9	19.3	8.47	0.0147	-247
0.0928	31.1	19.2	9.89	0.0147	-247
0.0855	31.8	19.8	8.32	0.0147	-247
0.0861	31.5	19.9	9.28	0.0147	-247
0.09	31.7	19.2	8.57	0.0147	-247
0.0832	32.1	19.3	8.96	0.0147	-247
0.0865	32.2	19.7	7.54	0.0147	-247
0.0874	31.8	20	8.23	0.0147	-247
0.0857	32.5	18.6	9.31	0.0147	-247
0.0855	32.1	19.7	8.25	0.0147	-247
0.0881	33	18.1	9.96	0.0147	-247
0.0875	33.5	18.9	9.87	0.0147	-247
0.0922	31.4	19.8	8.93	0.0147	-247
0.0869	32	20.1	7.54	0.0147	-247
0.0875	33.5	19.1	10	0.0147	-247
0.0892	31.9	20.2	9.28	0.0147	-247
0.0853	31.7	19.8	7.61	0.0147	-247
0.0838	32.7	18.2	9.96	0.0147	-247
0.0888	32	19.9	7.52	0.0147	-247
0.0906	31.5	19.1	8.81	0.0147	-247
0.0874	31.6	19.9	9.82	0.0147	-247
0.084	33.1	19.5	9.79	0.0147	-247
0.0849	31.7	19	9	0.0147	-247
0.0848	31.6	19.5	8.65	0.0147	-247
0.0886	32	19.8	7.44	0.0147	-247
0.0882	32.1	18.9	8.77	0.0147	-247
0.0856	32	18.2	9.81	0.0147	-247
0.0858	32.1	19.7	7.32	0.0147	-247
0.0867	32.3	18.5	9.29	0.0147	-247
0.0869	31.8	19.6	8.06	0.0147	-247
0.0899	32.3	20	9.97	0.0147	-247
0.0867	31.7	20.1	8.43	0.0147	-247
0.0912	32.2	19.4	8.82	0.0147	-247
0.0879	31.3	19.7	8.6	0.0147	-247
0.093	31.7	19.3	9.02	0.0147	-247
0.0872	32.1	19.6	7.35	0.0147	-247
0.0898	32.3	19.7	8.53	0.0147	-247
0.0896	31.9	19.1	8.6	0.0147	-247
0.0877	31.7	20.2	9.14	0.0147	-247
0.0856	31.5	18.8	9.5	0.0147	-247
0.0842	32.1	19	8.86	0.0147	-247
0.0862	32	19.3	7.73	0.0147	-247
0.0869	32.7	19.4	8.82	0.0147	-247
0.0933	32.1	19	9.41	0.0147	-247
0.0905	31.3	18.3	9.93	0.0147	-247
0.086	33	19.6	9.16	0.0147	-247
0.088	33	19.5	9.29	0.0147	-247
0.0845	32.3	20	8.96	0.0147	-247
0.084	33.1	19.1	9.42	0.0147	-247
0.0881	31.6	18.1	9.94	0.0147	-247
0.0924	32.3	18.5	9.73	0.0147	-247
0.0884	31.4	20.1	9.3	0.0147	-247
0.089	31.5	20.1	8.79	0.0147	-247
0.0914	31.4	19.2	8.8	0.0147	-247
0.0844	32.3	20	8.95	0.0147	-247
0.0836	32.8	19.5	9.17	0.0147	-247
0.0886	32.5	18.9	9.01	0.0147	-247
0.0892	32.3	18.8	9	0.0147	-247
0.0834	31.9	19.5	8.78	0.0147	-247
0.089	33	19.3	9.34	0.0147	-247
0.0928	32.2	19.3	9.14	0.0147	-247
0.0846	32.6	19.7	8.7	0.0147	-247
0.0911	32.3	19.2	8.95	0.0147	-247
0.0856	32.1	20	8.31	0.0147	-247
0.088	31.7	19.6	8	0.0147	-247
0.0898	31.5	18.6	9.3	0.0147	-247
0.0888	31.3	19.9	8.93	0.0147	-247
0.0858	33.3	19.1	9.47	0.0147	-247
0.0826	32.1	18.6	9.98	0.0147	-247
0.0929	31.5	20	9.43	0.0147	-247
0.0857	31.7	19.7	8.05	0.0147	-247
0.0863	31.8	19.3	8.25	0.0147	-247
0.0873	32.2	20.1	9.91	0.0147	-247
0.0878	31.9	19.3	8.16	0.0147	-247
0.0839	31.6	19.6	8.95	0.0147	-247
0.0842	32.2	19.8	7.63	0.0147	-247
0.0853	32.3	20.1	9.41	0.0147	-247
0.0865	32.1	20.2	8.47	0.0148	-247
0.095	32	19.3	9.57	0.0148	-247
0.0837	32.5	19.8	9.24	0.0148	-247
0.0861	31.8	19.3	7.53	0.0148	-247
0.0894	32	18.3	9.53	0.0148	-247
0.0857	32.3	18.6	9.06	0.0148	-247
0.0838	31.8	18.4	9.97	0.0148	-247
0.0915	31.8	19.5	8.51	0.0148	-247
0.0845	32.1	20	7.33	0.0148	-247
0.0892	32.7	18.6	9.35	0.0148	-247
0.0874	31.7	20	6.89	0.0148	-247
0.0841	32.1	19.4	8.4	0.0148	-247
0.0889	31	19.2	9.92	0.0148	-247
0.0886	31.9	19.1	8.43	0.0148	-247
0.0882	32.2	18.1	9.74	0.0148	-247
0.0874	31.7	19.3	7.6	0.0148	-247
0.0892	31.4	19.7	7.6	0.0148	-246
0.0885	31.5	19.8	8.03	0.0148	-246
0.0827	32.8	19.1	9.31	0.0148	-246
0.0894	33.1	18.7	9.67	0.0148	-246
0.0883	33.3	18.7	9.72	0.0148	-246
0.0841	31.9	19.6	7.42	0.0148	-246
0.0857	31.7	20.1	8.72	0.0148	-246
0.089	31.5	20.1	7.12	0.0148	-246
0.0904	32.5	20	9.74	0.0148	-246
0.0849	31.4	19.5	9.53	0.0148	-246
0.0853	33	19.8	9.82	0.0148	-246
0.0865	31.5	20.1	7.07	0.0148	-246
0.084	32.9	19.8	9.71	0.0148	-246
0.0893	32.9	18.9	9.34	0.0148	-246
0.0869	31.4	19.7	7.24	0.0148	-246
0.0933	31.1	19.2	9.6	0.0148	-246
0.0916	31.5	18.8	9.24	0.0148	-246
0.0922	31.3	20	9.06	0.0148	-246
0.0864	31.7	20.1	7.93	0.0148	-246
0.0925	31	19.4	9.73	0.0148	-246
0.0867	31.4	19.5	7.79	0.0148	-246
0.0928	32.3	19.5	9.15	0.0148	-246
0.0888	31.7	20.3	7.31	0.0148	-246
0.0882	32.9	19.9	9.56	0.0148	-246
0.0863	32.3	20	7.42	0.0148	-246
0.0859	31.2	19.5	9.13	0.0148	-246
0.0858	31.6	19.1	8.49	0.0148	-246
0.0922	32.4	19.8	9.17	0.0148	-246
0.0829	32.2	19.7	9.76	0.0148	-246
0.0904	30.9	19.3	9.62	0.0148	-246
0.0888	32.7	18.8	9.16	0.0148	-246
0.0843	31.7	19.5	7.47	0.0148	-246
0.0915	32.8	18.8	9.58	0.0148	-246
0.0877	31.5	20.1	8.75	0.0148	-246
0.0864	32.2	20.2	9.34	0.0148	-246
0.0853	32.2	19.9	8.13	0.0148	-246
0.0865	31.7	20.2	8.58	0.0148	-246
0.0899	32.4	18.4	9.49	0.0148	-246
0.087	32.7	19.7	8.57	0.0148	-246
0.0865	31.6	20.1	7.83	0.0148	-246
0.0853	31.4	19.1	8.88	0.0148	-246
0.0826	32	18.8	9.36	0.0148	-246
0.0851	31.9	19.3	7.54	0.0148	-246
0.0897	31.7	20.3	9.18	0.0148	-246
0.0862	31.7	20.3	7.19	0.0148	-246
0.0913	30.9	19.1	9.69	0.0148	-246
0.0868	31.7	20.2	8.13	0.0148	-246
0.0832	31.9	19.4	8.57	0.0148	-246
0.0855	31.6	20	7.75	0.0148	-246
0.0891	33.3	19.5	9.86	0.0148	-246
0.0929	31.5	19.8	8.68	0.0148	-246
0.0845	32	19.8	8.05	0.0148	-246
0.091	30.7	19.1	9.69	0.0148	-246
0.0865	33.6	18.8	9.8	0.0148	-246
0.0911	30.7	19.1	9.98	0.0148	-246
0.0885	31.2	19.3	8.79	0.0148	-246
0.0833	33.2	19.3	9.41	0.0148	-246
0.0838	32.1	20	7.34	0.0148	-246
0.0846	32.3	19.4	7.48	0.0148	-246
0.0882	31.3	20	8.62	0.0148	-246
0.0852	31.5	19.9	8.64	0.0148	-246
0.0909	30.7	19.1	9.86	0.0148	-246
0.0841	31.7	19.9	9.46	0.0148	-246
0.0861	32.8	18.7	9.14	0.0148	-246
0.0923	31.1	19.7	9.53	0.0148	-246
0.0864	31.2	19.4	8.89	0.0148	-246
0.0889	33.3	18.5	9.81	0.0148	-246
0.0865	32.4	19.8	8.07	0.0148	-246
0.0923	31.6	19.7	8.42	0.0148	-246
0.0857	32.8	19	8.86	0.0148	-246
0.0947	32.1	19.5	9.48	0.0148	-246
0.0898	30.9	19.1	9.56	0.0148	-246
0.0852	32.5	19.8	8.33	0.0148	-246
0.0858	31.7	20.2	7.76	0.0148	-246
0.0858	31.4	19.8	8.32	0.0148	-246
0.0838	33.3	19.1	9.42	0.0148	-246
0.0847	32.3	19.8	7.17	0.0148	-246
0.0925	32.3	19.9	9.14	0.0148	-246
0.0876	31.4	19.9	9.83	0.0148	-246
0.084	32.7	19.8	8.93	0.0148	-246
0.0821	33.2	19.2	9.76	0.0148	-246
0.0856	31.4	19.9	7.25	0.0148	-246
0.0869	32.9	19	8.91	0.0148	-246
0.0909	31.4	20	7.69	0.0148	-246
0.0889	31.8	18.5	9.12	0.0148	-246
0.0912	32	18.3	9.6	0.0148	-246
0.0922	31.5	18.8	9.12	0.0149	-246
0.0866	31.4	19.7	8.11	0.0149	-246
0.0867	31.3	19.8	8.48	0.0149	-246
0.0813	32.5	19.3	9.81	0.0149	-246
0.0861	32.9	20	9.84	0.0149	-246
0.085	33.4	19	9.42	0.0149	-246
0.0834	33	18.9	9.26	0.0149	-246
0.0927	30.9	18.9	9.95	0.0149	-246
0.0871	31.5	19.2	8.21	0.0149	-246
0.0837	32.1	19.4	8.22	0.0149	-246
0.0864	32.7	19.5	8.39	0.0149	-246
0.0851	31.7	20.1	9.15	0.0149	-246
0.0848	31.9	20.1	6.79	0.0149	-246
0.0866	31.7	19.1	7.8	0.0149	-246
0.0865	31.2	19.8	8.83	0.0149	-246
0.0848	31.5	20.1	7.52	0.0149	-246
0.0915	31.7	19.8	8.13	0.0149	-246
0.0854	31.4	19.5	7.47	0.0149	-246
0.0859	33.5	19.4	9.76	0.0149	-246
0.0948	31.6	19.9	9.83	0.0149	-246
0.0861	33.7	19.2	9.83	0.0149	-246
0.0841	32.3	20.1	8.9	0.0149	-246
0.0883	31.5	18.5	9.16	0.0149	-246
0.0845	31.3	19.1	9.99	0.0149	-246
0.095	32.1	19.6	9.51	0.0149	-246
0.0932	30.8	19.4	9.78	0.0149	-246
0.0835	32.1	19.7	7.94	0.0149	-246
0.0887	31.4	20.1	7.98	0.0149	-246
0.0838	32.5	19.5	7.79	0.0149	-246
0.085	31.5	19.6	7.97	0.0149	-246
0.0946	31.1	18.8	9.88	0.0149	-246
0.0824	33.1	18.8	9.51	0.0149	-246
0.0811	32.4	19.2	9.72	0.0149	-246
0.0868	33.3	18.6	9.49	0.0149	-246
0.0869	32.3	20.2	8.6	0.0149	-246
0.0893	31.1	18.8	9.47	0.0149	-246
0.0877	31.2	18.8	9.27	0.0149	-246
0.0866	31.7	20.3	6.66	0.0149	-246
0.093	31.2	19.9	9.23	0.0149	-246
0.0903	30.7	19.5	9.22	0.0149	-246
0.0837	32.2	19	8.61	0.0149	-246
0.0905	31.8	18.7	8.99	0.0149	-246
0.0916	31.5	19.8	7.56	0.0149	-246
0.0916	31.8	18.7	9.11	0.0149	-246
0.094	31.4	19.8	8.95	0.0149	-246
0.0874	32.4	18.5	9.13	0.0149	-246
0.0854	32.8	19.8	8.72	0.0149	-246
0.0847	32.3	19.8	7.06	0.0149	-246
0.0894	31.6	20.1	6.76	0.0149	-246
0.0886	31.1	19.8	9.4	0.0149	-246
0.0931	31.5	20	8.62	0.0149	-246
0.0892	32.3	19.9	7.95	0.0149	-246
0.0918	31.4	18.1	9.99	0.0149	-246
0.0911	31.7	18.7	9.02	0.0149	-246
0.0918	31.7	19.1	8.69	0.0149	-246
0.0865	32.4	19.2	7.81	0.0149	-246
0.0826	33.3	18.5	9.79	0.0149	-246
0.0925	31.2	20	9.7	0.0149	-246
0.0908	30.6	19	9.68	0.0149	-246
0.0932	31.8	20.2	9.25	0.0149	-246
0.0828	32.2	19.6	7.37	0.0149	-246
0.085	32.6	19.7	8.16	0.0149	-246
0.0884	31.8	20.4	8.3	0.0149	-246
0.0892	31	19.4	8.98	0.0149	-246
0.089	31.1	20	8.92	0.0149	-246
0.0846	32.5	20.1	9.29	0.0149	-246
0.0903	30.8	19.3	9.18	0.0149	-246
0.0837	32.2	19.5	8.02	0.0149	-246
0.0901	30.6	19.5	9.22	0.0149	-246
0.0829	33.3	19.3	9.54	0.0149	-246
0.0866	33.4	19.1	9.36	0.0149	-246
0.0848	31.3	19.5	9.04	0.0149	-246
0.087	31.6	19	8.32	0.0149	-246
0.0825	32.9	19.6	9.19	0.0149	-246
0.0858	32.5	20	8.16	0.0149	-246
0.0849	32.3	19.4	8.01	0.0149	-246
0.0944	31.7	18.4	9.8	0.0149	-246
0.0831	31.8	19.8	7.09	0.0149	-246
0.0843	32.5	19.9	8.37	0.0149	-246
0.0911	31.4	19	8.67	0.0149	-246
0.0824	32.3	18.7	9.2	0.0149	-246
0.0868	33.2	18.5	9.45	0.0149	-246
0.0868	31.1	18.8	9.73	0.0149	-246
0.0868	32.9	19.5	8.57	0.0149	-246
0.0828	32.7	19.8	9.05	0.0149	-246
0.0897	33.4	19.5	9.89	0.0149	-246
0.0887	32.9	19.6	8.89	0.0149	-246
0.0915	32.5	19.8	8.94	0.0149	-246
0.088	31.7	20.5	6.86	0.0149	-246
0.0892	31.2	19.8	7.74	0.0149	-246
0.0886	31.8	18.6	8.95	0.0149	-246
0.0937	30.7	19.1	9.73	0.0149	-246
0.0862	31.4	19.5	7.23	0.0149	-246
0.0908	31.9	20	7.16	0.0149	-246
0.0958	32.1	18.8	9.84	0.0149	-246
0.0934	30.9	19.1	9.65	0.0149	-246
0.0903	31.4	18.3	9.73	0.0149	-246
0.0853	32.6	19.5	7.41	0.0149	-246
0.093	32.6	18.6	9.69	0.0149	-246
0.094	30.7	19.2	9.97	0.0149	-246
0.093	30.7	19.5	9.82	0.0149	-246
0.0866	32.3	20	6.9	0.0149	-246
0.0829	32.3	19.8	7.79	0.0149	-246
0.0852	32.2	20.2	8.16	0.0149	-246
0.0917	31.2	19	9.11	0.0149	-246
0.0952	31.9	19.1	9.36	0.0149	-246
0.0813	32.6	18.4	9.98	0.0149	-246
0.0898	31.2	20.1	7.43	0.0149	-246
0.0862	33.4	19.6	9.58	0.0149	-246
0.0867	31.9	18.9	8.41	0.0149	-246
0.0883	32.2	20.3	8.28	0.0149	-246
0.0932	31.7	18.7	9.29	0.0149	-246
0.0877	32	20.4	7.81	0.0149	-246
0.0879	32	20.4	9.25	0.0149	-246
0.0897	31.6	20.4	7.51	0.0149	-246
0.0833	31.6	19.9	7.14	0.0149	-246
0.0933	32.1	19.3	8.91	0.0149	-246
0.0926	32.3	18.1	9.91	0.0149	-246
0.0885	32.1	20.4	9.11	0.0149	-246
0.0877	33.1	19.5	9	0.0149	-246
0.087	33.7	19	9.77	0.0149	-246
0.0965	31.3	19.3	9.84	0.0149	-246
0.0916	32.3	20.2	9.2	0.0149	-246
0.0895	31.6	19.3	7.45	0.0149	-246
0.0835	32.2	18.4	9.43	0.015	-246
0.0909	31.6	18.7	8.98	0.015	-246
0.0893	31.3	20	9.99	0.015	-246
0.0868	31.5	19.8	6.62	0.015	-246
0.0902	31.6	20.4	7.48	0.015	-246
0.082	31.8	19.4	9.7	0.015	-246
0.089	31.3	18.7	9.06	0.015	-246
0.0915	31.2	19.9	8.5	0.015	-246
0.0878	32	20	6.63	0.015	-246
0.0931	32	20.1	8.94	0.015	-246
0.0927	30.6	19.2	9.35	0.015	-246
0.0867	31.2	19.6	7.32	0.015	-246
0.0848	32	18.6	8.85	0.015	-246
0.0878	33	18.5	9.42	0.015	-246
0.0891	32.2	19.8	7.07	0.015	-246
0.0895	31.1	20	8.84	0.015	-246
0.0933	31	19.6	9.86	0.015	-246
0.081	32.9	18.7	9.73	0.015	-246
0.0813	33.2	19.2	9.75	0.015	-246
0.0841	32.1	20.2	8.91	0.015	-246
0.0923	32.7	19.1	9.35	0.015	-246
0.0925	31.8	20.3	9.06	0.015	-246
0.0859	31.4	19.3	8.1	0.015	-246
0.0855	31.9	19.7	6.69	0.015	-246
0.0914	31.2	20.1	9.08	0.015	-246
0.0916	31.9	20.3	8.66	0.015	-246
0.095	31.4	19.9	9.85	0.015	-246
0.0914	31.4	20.1	7.13	0.015	-246
0.0886	30.9	19.3	8.99	0.015	-246
0.0895	30.8	19.7	9.44	0.015	-246
0.0851	31.4	19.6	8.15	0.015	-246
0.0841	32.7	19.7	7.87	0.015	-246
0.0874	32.7	19.4	8.33	0.015	-246
0.0823	32	19.4	7.56	0.015	-246
0.0809	32.8	19.1	9.46	0.015	-246
0.0844	31.6	20.1	6.65	0.015	-246
0.0855	32	19.8	6.6	0.015	-246
0.0918	32.8	18.6	9.59	0.015	-246
0.0867	32.6	19.9	7.43	0.015	-246
0.0882	31.7	19	7.71	0.015	-246
0.0853	32.5	20.2	8.5	0.015	-246
0.0865	31.4	18.6	9.24	0.015	-246
0.0823	32.7	19.8	9.19	0.015	-246
0.0915	31.4	19.6	7.85	0.015	-246
0.0877	32.5	19.6	7.4	0.015	-246
0.0889	30.8	19.6	9.52	0.015	-246
0.085	32	20.3	6.61	0.015	-246
0.0833	32.5	18.5	9.24	0.015	-246
0.091	32.1	19.7	7.6	0.015	-246
0.092	31.5	20.3	8.58	0.015	-246
0.0879	32.3	18.6	8.88	0.015	-246
0.0833	32.3	19.9	8.12	0.015	-246
0.0853	32.3	20.3	8.69	0.015	-246
0.0834	31.9	20	6.74	0.015	-246
0.0916	32.7	19.1	9.16	0.015	-246
0.0943	32.6	19.3	9.69	0.015	-246
0.0873	32.6	19.4	7.94	0.015	-246
0.0897	31.6	20.5	7.1	0.015	-246
0.0926	30.3	19.3	9.42	0.015	-246
0.0822	32.3	19.5	7.53	0.015	-246
0.0866	31.3	18.3	9.86	0.015	-246
0.0884	33	19.7	8.98	0.015	-246
0.0881	32.5	19.9	8.09	0.015	-246
0.0901	31.6	18.1	9.69	0.015	-246
0.0883	31	19.4	8.9	0.015	-246
0.0904	32.4	18.6	9.06	0.015	-246
0.0955	31.4	19.9	9.65	0.015	-246
0.09	32.8	19.1	9.02	0.015	-246
0.0928	32.5	20	9.62	0.015	-246
0.089	30.6	19	9.73	0.015	-246
0.0935	30.9	19.6	9.38	0.015	-246
0.0887	33.2	19.8	9.63	0.015	-246
0.081	32	19.1	9.69	0.015	-246
0.0837	31.3	19	9.57	0.015	-246
0.0829	31.9	19.6	7.97	0.015	-246
0.0857	31.2	19.7	8.59	0.015	-246
0.0837	31.9	20.2	6.67	0.015	-246
0.0923	31.2	18.6	9.56	0.015	-246
0.0895	31.2	19.8	7.91	0.015	-246
0.0896	31.9	20.1	6.72	0.015	-246
0.0882	31.1	19.6	8.36	0.015	-246
0.0891	31.2	18.6	9.31	0.015	-246
0.0833	31.7	19.9	8.33	0.015	-246
0.0861	31.3	19.4	7.62	0.015	-246
0.0884	31.9	20.6	7	0.015	-246
0.0822	32.2	20	7.31	0.015	-246
0.0919	31.6	19.6	7.48	0.015	-246
0.0884	31.4	20.4	7.85	0.015	-246
0.0939	30.7	19.2	9.45	0.015	-246
0.0957	32.1	19.7	9.67	0.015	-246
0.0866	31.2	19.7	7.88	0.015	-246
0.0828	31.6	18.6	9.96	0.015	-246
0.0835	32.6	19.3	8.32	0.015	-246
0.0849	33.1	19.8	9.07	0.015	-246
0.0889	30.7	19.1	9.2	0.015	-246
0.0858	32.1	20.3	9.43	0.015	-246
0.0877	31.1	18.9	8.97	0.015	-246
0.094	31.4	18.8	9.36	0.015	-246
0.0824	33.3	18.7	9.44	0.015	-246
0.082	32	19.6	8.44	0.015	-246
0.0818	32.2	19.8	8.74	0.015	-246
0.0848	32.2	19	7.86	0.015	-246
0.0878	31.9	20.5	6.53	0.015	-246
0.0854	33	19.4	8.58	0.015	-246
0.0888	31.2	20.1	6.73	0.015	-246
0.0853	32.6	18.5	8.97	0.015	-246
0.0874	32.5	19.4	7.39	0.015	-246
0.0916	30.6	19.1	9.21	0.015	-246
0.0914	30.5	19.7	9.58	0.015	-246
0.0869	31.8	19.3	7.06	0.015	-246
0.0947	31.2	19.1	9.32	0.015	-246
0.091	31.2	20.1	9.21	0.015	-246
0.0815	32.6	19.6	9.94	0.015	-246
0.0914	31.6	20.4	7.63	0.015	-246
0.0933	32.5	19	9.33	0.015	-246
0.0895	31.7	20.4	6.62	0.015	-246
0.0849	32.5	19	8.24	0.015	-246
0.0812	33	18.8	9.49	0.015	-246
0.0886	30.6	19	9.94	0.015	-246
0.0857	31.5	18.7	8.89	0.015	-246
0.0843	31.5	19.3	7.25	0.015	-246
0.0849	32.3	18.8	8.5	0.015	-246
0.0858	32.3	19.2	7.26	0.015	-246
0.0874	32.5	19.2	8.13	0.015	-246
0.0863	32.2	17.8	9.88	0.015	-246
0.0889	31.3	20.3	8.7	0.015	-246
0.0852	31.7	19.8	6.45	0.015	-246
0.0867	32.5	20	7.12	0.015	-246
0.0863	31.5	19	8.23	0.015	-246
0.0834	32.5	19.2	7.58	0.015	-246
0.0854	34.1	18.9	9.98	0.015	-246
0.0911	33	19.1	9.31	0.015	-246
0.0884	30.7	19.2	9.05	0.015	-246
0.0837	31.9	19.9	6.53	0.015	-246
0.0828	32.2	18.4	9.43	0.015	-246
0.0858	31.5	20.4	6.59	0.015	-246
0.0835	31.8	18.6	9.14	0.015	-246
0.0865	31	19.3	9.69	0.015	-246
0.0858	32.7	20.1	7.47	0.015	-246
0.0936	31	19.2	9.38	0.015	-246
0.0903	32	19.3	8.07	0.015	-246
0.0828	32.5	20	8.73	0.015	-246
0.0886	31.3	20.3	8.53	0.015	-246
0.0891	32.1	18	9.62	0.015	-246
0.0899	32.6	18.7	8.94	0.015	-246
0.0876	31	18.8	9.51	0.015	-246
0.0828	32.4	19.4	7.97	0.015	-246
0.0839	33.5	19.5	9.57	0.015	-246
0.0852	32.2	18.1	9.53	0.015	-246
0.0892	33.4	19.7	9.99	0.0151	-246
0.0929	31.4	20.2	9.49	0.0151	-246
0.0855	33.7	19.4	9.69	0.0151	-246
0.0818	32.4	19.7	8.46	0.0151	-246
0.09	31.5	20.5	6.91	0.0151	-246
0.0883	31.5	20.4	8.91	0.0151	-246
0.0892	31.3	20.5	6.91	0.0151	-246
0.0873	31.5	20.5	7.47	0.0151	-246
0.0866	33.7	18.2	9.93	0.0151	-246
0.0815	31.9	19.6	9.04	0.0151	-246
0.0863	31.2	18.6	9.54	0.0151	-246
0.0859	32.7	19.4	7.45	0.0151	-246
0.0868	32.1	20.3	6.47	0.0151	-246
0.0847	31.7	20.1	6.27	0.0151	-246
0.082	32.7	19.7	8.73	0.0151	-246
0.0949	30.9	19.4	9.99	0.0151	-246
0.0823	31.7	19.7	9.48	0.0151	-246
0.0903	32.3	19.6	7.66	0.0151	-246
0.0921	31.4	20.2	8.13	0.0151	-246
0.0835	33.7	18.8	9.55	0.0151	-246
0.0824	32.9	18	9.96	0.0151	-246
0.0873	32.4	18.7	8.54	0.0151	-246
0.0827	32.5	19.7	8.14	0.0151	-246
0.0917	30.9	19.3	8.85	0.0151	-246
0.0885	31.9	20.6	6.74	0.0151	-246
0.0952	32.4	19.6	9.64	0.0151	-246
0.0927	30.5	19.6	9.9	0.0151	-246
0.0884	31.7	20.1	6.27	0.0151	-246
0.0837	32.5	20.2	7.3	0.0151	-246
0.0847	32.6	20.1	9.92	0.0151	-246
0.0891	30.3	19.3	9.55	0.0151	-246
0.0894	32.1	19.1	8.09	0.0151	-246
0.0869	32.2	19	8.01	0.0151	-246
0.0833	32	19.1	7.47	0.0151	-246
0.0947	32.6	18.8	9.78	0.0151	-246
0.0879	32.7	18.2	9.39	0.0151	-246
0.086	32.8	19.5	7.95	0.0151	-246
0.0907	31.2	19.5	7.64	0.0151	-246
0.0862	33.2	20	9.44	0.0151	-246
0.0916	32.1	19.7	7.56	0.0151	-246
0.0817	31.9	19.2	8.74	0.0151	-246
0.0819	32.4	19.1	8.61	0.0151	-246
0.0837	31.8	20.3	7.59	0.0151	-246
0.0837	33.1	19.9	8.99	0.0151	-246
0.092	30.4	19.8	8.78	0.0151	-246
0.0839	32.6	18.4	9.13	0.0151	-246
0.0812	31.9	19.6	9.13	0.0151	-246
0.0951	32.2	19.5	9.25	0.0151	-246
0.0921	31.2	19.7	7.76	0.0151	-246
0.0825	31.8	18.8	9.14	0.0151	-246
0.0906	30.8	19.9	8.77	0.0151	-246
0.0816	32.5	19.7	7.45	0.0151	-246
0.0905	32.1	20.3	9.99	0.0151	-246
0.0828	32	20.1	8.39	0.0151	-246
0.0945	30.5	19.3	9.32	0.0151	-246
0.0923	31.3	19.7	7.96	0.0151	-246
0.0943	30.4	19.5	9.21	0.0151	-246
0.0883	31.6	19.3	7.05	0.0151	-246
0.0862	33.6	18.5	9.59	0.0151	-246
0.0835	32.2	20.4	7.5	0.0151	-246
0.0898	31.3	18.3	9.56	0.0151	-246
0.0888	31.6	20.6	6.49	0.0151	-246
0.0813	32.1	18.4	9.9	0.0151	-246
0.0876	32	20.4	9.53	0.0151	-246
0.0928	30.4	19.8	9.36	0.0151	-246
0.0863	31	19.5	9.37	0.0151	-246
0.0884	32	20.5	9.14	0.0151	-246
0.0893	30.3	19.3	9.28	0.0151	-246
0.0833	31.4	19.6	9.45	0.0151	-246
0.0896	31.7	20.1	6.42	0.0151	-246
0.0902	32.6	18.6	9.06	0.0151	-246
0.0827	32.1	19.8	6.72	0.0151	-246
0.0936	31.9	19.4	8.57	0.0151	-246
0.0837	33	19.7	8.6	0.0151	-246
0.0832	31.4	19.6	7.24	0.0151	-246
0.0872	33.4	19.9	9.88	0.0151	-246
0.086	31.1	18.8	9.36	0.0151	-246
0.0934	30.3	19.6	9.8	0.0151	-246
0.0841	32.7	20	7.27	0.0151	-246
0.0918	31.2	19.7	7.7	0.0151	-246
0.0899	31	20	7.61	0.0151	-246
0.0848	31.7	19.8	6.34	0.0151	-246
0.0837	31.9	20.2	9.32	0.0151	-246
0.0869	31.2	19.3	8.18	0.0151	-246
0.0886	31.7	19.4	6.93	0.0151	-246
0.0941	32.3	20	9.88	0.0151	-246
0.0878	32.8	19	8.54	0.0151	-246
0.0875	31.8	19.6	6.52	0.0151	-246
0.0918	30.9	18.7	9.54	0.0151	-246
0.0938	30.3	19.5	9.83	0.0151	-246
0.0856	32.6	20.3	8.47	0.0151	-246
0.0952	32.2	19.2	9.4	0.0151	-246
0.0865	33.2	20	9.34	0.0151	-246
0.09	30.6	19.9	8.89	0.0151	-246
0.0921	31.5	20.4	8.3	0.0151	-246
0.082	32.4	19.7	8.15	0.0151	-246
0.0855	31.8	20.4	7.97	0.0151	-246
0.0931	31	19.8	9.04	0.0151	-246
0.0921	32	20.3	8.3	0.0151	-246
0.0955	30.4	19.3	9.74	0.0151	-246
0.0882	31.4	20.6	6.63	0.0151	-246
0.0863	31.3	19.1	8.26	0.0151	-246
0.0926	31.5	19.5	8.12	0.0151	-246
0.083	31.9	20.1	8.21	0.0151	-246
0.0867	31.2	20.2	7.88	0.0151	-246
0.0906	33.6	18.8	9.94	0.0151	-246
0.0866	31.1	19.7	7.78	0.0151	-246
0.0896	31.7	20.5	8.33	0.0151	-246
0.0928	31.3	19.8	8.14	0.0151	-246
0.0881	31	19.2	8.77	0.0151	-246
0.087	33.6	18.5	9.57	0.0151	-246
0.0868	31.3	20.4	6.41	0.0151	-246
0.0875	30.7	19.6	8.7	0.0151	-246
0.0905	31.6	19.2	8.03	0.0151	-246
0.0821	33.4	18.5	9.59	0.0151	-246
0.0943	31.4	18.9	9.2	0.0151	-246
0.0809	32.1	18.8	9.51	0.0151	-246
0.0876	31	19	9.04	0.0151	-246
0.086	33.1	17.9	9.81	0.0151	-246
0.0843	32.3	20.5	7.1	0.0151	-246
0.0878	32.9	20.1	10	0.0151	-246
0.0839	32.6	20.2	7.13	0.0151	-246
0.0889	33	18.8	9.07	0.0151	-246
0.0822	31.7	19.5	7.04	0.0151	-246
0.0849	34.1	18.9	9.87	0.0151	-246
0.0951	30.4	19.6	9.73	0.0151	-246
0.0916	30.2	19.6	8.81	0.0151	-246
0.0967	31.4	18.9	9.71	0.0151	-246
0.0933	30.2	19	9.86	0.0151	-246
0.0945	30.8	19.7	9.3	0.0151	-246
0.0891	31.3	20.5	6.98	0.0151	-246
0.0946	32.2	20	9.43	0.0151	-246
0.0928	30.9	19.3	8.93	0.0151	-246
0.083	31.7	18.8	8.76	0.0151	-246
0.0846	32.5	20.3	8.9	0.0151	-246
0.0861	31.2	18.4	9.84	0.0151	-246
0.0879	32.6	19.5	7.32	0.0151	-246
0.0932	31.2	20.1	9.62	0.0151	-246
0.0883	32.9	20.1	8.96	0.0151	-246
0.0838	32.2	19	8.07	0.0151	-246
0.0925	30.2	19.6	8.71	0.0151	-246
0.0871	32.6	20.1	8.01	0.0151	-246
0.082	33.2	19.7	9.44	0.0151	-246
0.0915	31.8	19.4	7.46	0.0151	-246
0.0904	32	20.5	9.31	0.0151	-246
0.0822	33	18.9	8.92	0.0151	-246
0.0893	30.7	19.9	7.11	0.0151	-246
0.0882	32.4	20.2	6.99	0.0151	-246
0.0931	32.4	20.1	9.5	0.0151	-246
0.0877	31.1	19	8.63	0.0151	-246
0.0948	31.9	18.3	9.76	0.0151	-246
0.0915	31.1	19.9	8.1	0.0151	-246
0.0917	32.1	19.5	8.07	0.0151	-246
0.0877	32.8	19.6	7.57	0.0151	-246
0.094	30.8	18.7	9.71	0.0151	-246
0.088	32.3	20.1	6.71	0.0151	-246
0.0827	31.6	19.6	8.03	0.0151	-246
0.0831	33.3	19.8	9.35	0.0151	-246
0.0914	32.9	19.8	9.23	0.0151	-246
0.0843	32.8	20.2	7.47	0.0151	-246
0.087	33.1	19.6	8.6	0.0151	-246
0.0891	30.6	18.6	9.92	0.0151	-246
0.092	30.8	19.5	8.52	0.0151	-246
0.0912	32.7	20	8.9	0.0151	-246
0.0882	30.6	19.7	7.27	0.0151	-246
0.0926	31.5	20.4	8.66	0.0151	-246
0.0851	33.4	19.7	9.02	0.0151	-246
0.089	32.1	20.6	7.54	0.0151	-246
0.095	30.4	19.5	9.95	0.0151	-246
0.0852	32.8	20	8.08	0.0151	-246
0.0848	32.3	20.5	7.33	0.0151	-246
0.0868	31.1	20	8.12	0.0151	-246
0.0807	31.9	19.2	9.61	0.0151	-246
0.0945	31.3	19.5	8.72	0.0151	-246
0.0933	31.7	19.7	7.73	0.0151	-246
0.0876	31.5	19.1	7.17	0.0151	-246
0.0954	31.9	19.5	8.98	0.0151	-246
0.0832	31.4	19.7	8.28	0.0152	-246
0.0838	33.6	19.5	9.3	0.0152	-246
0.0908	32.4	19.9	7.6	0.0152	-246
0.0878	31.4	19.9	6.19	0.0152	-246
0.0908	30.8	19.9	8.31	0.0152	-246
0.0941	32.2	20.1	9.87	0.0152	-246
0.0906	30.7	20	8.46	0.0152	-246
0.0845	32.4	18.2	9.29	0.0152	-246
0.0838	31.6	19.1	7.26	0.0152	-246
0.0863	31.8	20.5	8.99	0.0152	-246
0.0837	31.5	19.2	8.22	0.0152	-246
0.0818	32.3	19.3	7.36	0.0152	-246
0.0913	30.7	20	9.03	0.0152	-246
0.082	32.2	20.2	7.42	0.0152	-246
0.089	30.8	19.5	7.69	0.0152	-246
0.0862	33.1	17.8	9.9	0.0152	-246
0.0834	31.4	18.9	9.07	0.0152	-246
0.0856	32.6	18.8	8.31	0.0152	-246
0.0865	32.1	19.9	6.31	0.0152	-246
0.0834	32	20	6.29	0.0152	-246
0.0877	32.1	20.5	7.96	0.0152	-246
0.0906	33	18	9.86	0.0152	-246
0.0894	30.4	19.2	8.84	0.0152	-246
0.0837	31.4	18.5	9.57	0.0152	-246
0.084	31.7	19.3	6.92	0.0152	-246
0.0941	30.6	18.8	9.56	0.0152	-246
0.0913	32.2	18.1	9.56	0.0152	-246
0.0904	32.3	20.3	7.55	0.0152	-246
0.0841	31.4	20	8.73	0.0152	-246
0.083	33.3	19.6	9.01	0.0152	-246
0.0818	32.1	20.1	6.84	0.0152	-246
0.0822	31.7	19.2	7.76	0.0152	-246
0.0906	32.3	18.1	9.5	0.0152	-246
0.087	33.2	18.4	9.31	0.0152	-246
0.0863	31.1	20.1	6.87	0.0152	-246
0.082	33.3	18.1	9.87	0.0152	-246
0.0936	31.7	20.4	9.32	0.0152	-246
0.0833	32.1	20.4	7.69	0.0152	-246
0.0866	32.6	20.3	6.99	0.0152	-246
0.0891	32.5	19.3	7.68	0.0152	-246
0.0912	30.6	19.4	8.41	0.0152	-246
0.0886	32.6	20.4	9.62	0.0152	-246
0.0827	32.8	19.9	7.78	0.0152	-246
0.0855	31.8	20.4	5.95	0.0152	-246
0.0846	32.5	20.4	8.87	0.0152	-246
0.0876	32.8	19.9	7.46	0.0152	-246
0.0884	32.8	19.9	8.22	0.0152	-246
0.094	32.8	19.3	9.66	0.0152	-246
0.0833	31.9	19.8	6.36	0.0152	-246
0.0829	31.7	18.3	9.73	0.0152	-246
0.088	31.3	20.4	8.88	0.0152	-246
0.0905	30.3	19.5	9.99	0.0152	-246
0.0911	31.3	19	8.41	0.0152	-246
0.091	30.3	20	7.44	0.0152	-246
0.0902	31	19.8	7.21	0.0152	-246
0.0871	30.7	19.7	7.5	0.0152	-246
0.0905	32.9	20.1	9.82	0.0152	-246
0.0944	32.9	18.9	9.86	0.0152	-246
0.0911	32.7	20.2	9.74	0.0152	-246
0.0887	31	18.9	9.01	0.0152	-246
0.0865	31.3	20.2	8.96	0.0152	-246
0.0917	30.9	20	8.58	0.0152	-246
0.089	32.2	20.5	7.78	0.0152	-246
0.0906	32.9	19.3	8.84	0.0152	-246
0.0871	31.4	20.2	6.02	0.0152	-246
0.0888	30.7	20	7.79	0.0152	-246
0.0877	31	19.1	8.81	0.0152	-246
0.0916	30.3	19.8	7.67	0.0152	-246
0.0889	31.2	20.5	7.03	0.0152	-246
0.0914	31.6	20.5	8.22	0.0152	-246
0.0958	31.9	18.6	9.62	0.0152	-246
0.0912	32.1	20.4	8.24	0.0152	-246
0.0872	30.5	19.6	9.15	0.0152	-246
0.0827	31.4	19	9.41	0.0152	-246
0.0952	32.5	19.6	9.7	0.0152	-246
0.0851	32	20.4	9.06	0.0152	-246
0.0896	32.6	20	7.62	0.0152	-246
0.0864	33.7	19.7	9.66	0.0152	-246
0.0865	32.1	17.8	9.76	0.0152	-246
0.095	30.3	19.7	9.69	0.0152	-246
0.0859	32.8	18.6	8.77	0.0152	-246
0.0848	32	20.1	6.05	0.0152	-246
0.0886	32.1	20.6	7.88	0.0152	-246
0.0926	31.6	19.4	7.97	0.0152	-246
0.0876	32.7	19	8.31	0.0152	-246
0.0937	30.5	19.5	8.64	0.0152	-246
0.0908	30.5	19.8	8.1	0.0152	-246
0.0821	31.7	19.4	7.96	0.0152	-246
0.0894	31	20	8.37	0.0152	-246
0.0883	32.9	19.8	8.33	0.0152	-246
0.0857	31.4	20.5	6.64	0.0152	-246
0.0949	31.4	18.3	9.87	0.0152	-246
0.084	31.9	18.8	7.86	0.0152	-246
0.0905	31.1	19.4	8.22	0.0152	-246
0.0927	30.3	19.9	8.61	0.0152	-246
0.0861	33	19.7	7.74	0.0152	-246
0.0875	31	19.5	8.25	0.0152	-246
0.0897	32.6	20.3	8.64	0.0152	-246
0.0891	31.3	20.5	6.56	0.0152	-246
0.0943	30.3	18.7	9.96	0.0152	-246
0.0904	32.5	20.1	7.59	0.0152	-246
0.0853	32.8	19.5	7.22	0.0152	-246
0.0918	30.4	19.8	7.15	0.0152	-246
0.0819	32.2	20.2	7.76	0.0152	-246
0.0957	30.2	19.3	9.73	0.0152	-246
0.0906	32	20.4	6.76	0.0152	-246
0.0816	32.7	19.4	7.6	0.0152	-246
0.09	33.2	19.7	9.24	0.0152	-246
0.0904	30.2	19.7	7.61	0.0152	-246
0.0826	31.4	18.9	9.86	0.0152	-246
0.0881	31.8	18.8	7.87	0.0152	-246
0.0875	31	19.9	7.04	0.0152	-246
0.0897	30.6	19.9	6.77	0.0152	-246
0.0824	31.5	20	7.52	0.0152	-246
0.0897	31.4	19	7.97	0.0152	-246
0.0833	31.9	20.3	6.21	0.0152	-246
0.0879	32.3	20.5	6.79	0.0152	-246
0.0917	30.5	19.8	7.17	0.0152	-246
0.0924	32	18.4	9.2	0.0152	-246
0.0833	32.7	19.2	7.97	0.0152	-246
0.0919	31.2	20	7.04	0.0152	-246
0.0937	31.7	20	7.56	0.0152	-246
0.0868	30.9	19.9	7.16	0.0152	-246
0.0887	30.5	19.6	7.14	0.0152	-246
0.091	32.7	19.3	8.64	0.0152	-246
0.083	32	20.2	6.3	0.0152	-246
0.09	32	20.1	6.52	0.0152	-246
0.0916	30.3	19.4	8.4	0.0152	-246
0.0914	31.9	20	6.8	0.0152	-246
0.0934	30.5	19.6	8.48	0.0152	-246
0.0899	30.7	20	8.27	0.0152	-246
0.0817	31.7	19.4	7.22	0.0152	-246
0.0863	32.9	20.1	7.61	0.0152	-246
0.082	31.9	19.9	6.55	0.0152	-246
0.0836	31.3	18.6	9.85	0.0152	-246
0.093	31.4	18.6	9.11	0.0152	-246
0.0939	30.3	19.8	9.59	0.0152	-246
0.0833	31.5	19.1	7.46	0.0152	-246
0.0863	30.9	19.7	9.33	0.0152	-246
0.0797	32.8	19.2	9.96	0.0152	-246
0.0877	32	20.7	6.74	0.0152	-246
0.0916	30.6	19.6	7.5	0.0152	-246
0.0836	32.1	20.5	6.74	0.0152	-246
0.0858	32.9	19.9	7.21	0.0152	-245
0.0897	31.5	20.7	6.75	0.0152	-245
0.0903	31.6	20.5	9.33	0.0152	-245
0.0924	33	18.5	9.66	0.0152	-245
0.0808	31.8	19.2	9.08	0.0152	-245
0.0851	31.2	18.8	9.16	0.0152	-245
0.0858	33.9	19.6	9.85	0.0152	-245
0.0892	32.1	18.9	7.88	0.0152	-245
0.0957	32.4	19.8	9.95	0.0152	-245
0.0814	31.7	19.9	7.59	0.0152	-245
0.0895	31.7	20.6	8.13	0.0152	-245
0.0891	30.6	19.6	7.95	0.0152	-245
0.0904	30.5	19.5	7.69	0.0152	-245
0.0933	31.3	20.2	7.57	0.0152	-245
0.0815	32.9	19.8	8.9	0.0152	-245
0.0824	31.7	20	8.65	0.0152	-245
0.092	30.6	19.8	7.26	0.0152	-245
0.086	32.9	19.6	7.29	0.0152	-245
0.0836	33.4	19.2	8.92	0.0152	-245
0.0923	30.4	19.8	7.28	0.0152	-245
0.0884	30.4	19.2	8.84	0.0152	-245
0.0941	30.5	19.9	8.71	0.0152	-245
0.0819	32.8	19.6	7.31	0.0152	-245
0.0838	31.3	19.9	8.79	0.0152	-245
0.0874	32.7	19.6	7.23	0.0152	-245
0.0908	31.4	20.6	6.94	0.0152	-245
0.0852	33.8	19.1	9.38	0.0152	-245
0.0868	33	20.1	8.62	0.0152	-245
0.0833	32.6	19.6	6.96	0.0152	-245
0.0895	31.5	20.7	6.39	0.0152	-245
0.0873	32.4	20.3	6.61	0.0152	-245
0.0898	30.3	20.1	6.81	0.0152	-245
0.0918	31	19.7	7.58	0.0152	-245
0.0902	33.4	19.7	9.7	0.0152	-245
0.091	31.1	20	6.77	0.0152	-245
0.0937	31.8	19.6	8.19	0.0152	-245
0.0882	32.1	20.5	9.6	0.0152	-245
0.0841	31.8	19	7.21	0.0152	-245
0.088	33.6	19.3	9.34	0.0152	-245
0.0851	32.6	20.4	8.5	0.0152	-245
0.0896	31.6	20.7	7.79	0.0152	-245
0.0943	32.8	19.6	9.82	0.0152	-245
0.0871	30.8	19.5	8.3	0.0152	-245
0.09	30.2	20	7.53	0.0152	-245
0.083	31.5	19.2	7.76	0.0152	-245
0.0912	31.3	20.2	9.97	0.0152	-245
0.0822	31.9	20	6.41	0.0152	-245
0.0959	31.3	19.6	8.91	0.0152	-245
0.0946	30.1	18.9	9.79	0.0152	-245
0.0898	30.8	20.2	6.78	0.0152	-245
0.08	32.6	19.3	9.05	0.0152	-245
0.0947	30.6	19.3	8.98	0.0152	-245
0.0887	33	19.5	8.52	0.0152	-245
0.0803	32.9	19.2	9	0.0152	-245
0.0869	32.2	20.6	7.75	0.0152	-245
0.0873	31.4	20.5	5.9	0.0152	-245
0.0872	30.6	19.6	9.59	0.0152	-245
0.0923	32	19.4	8.06	0.0152	-245
0.0885	31.4	18.6	8.58	0.0152	-245
0.0918	30.3	20	8.38	0.0152	-245
0.0845	31.6	20.2	9.24	0.0152	-245
0.0824	33.7	19.5	9.48	0.0152	-245
0.0863	31	19.9	7.35	0.0152	-245
0.0887	30.3	19.2	8.98	0.0152	-245
0.0808	32.1	19.3	7.78	0.0152	-245
0.0924	30.6	19.9	7.25	0.0152	-245
0.0873	31.5	19	7.23	0.0152	-245
0.0954	30.4	18.8	9.83	0.0152	-245
0.0913	31.3	20.2	6.55	0.0152	-245
0.0852	31.2	19.6	6.76	0.0152	-245
0.0892	30.7	19.5	8	0.0152	-245
0.0926	33	18.2	9.84	0.0152	-245
0.0899	30.1	19.5	9.29	0.0152	-245
0.0849	31.7	18.8	7.48	0.0152	-245
0.096	31.4	19.2	9.1	0.0152	-245
0.0881	30.2	19.3	9.29	0.0152	-245
0.0878	31.6	18.2	9.12	0.0153	-245
0.0924	31.4	18.4	9.31	0.0153	-245
0.0856	31.8	19.3	6.64	0.0153	-245
0.0887	31.8	20.6	8.64	0.0153	-245
0.0926	30	19.2	9.11	0.0153	-245
0.0958	31.9	20.1	9.94	0.0153	-245
0.0905	31.1	19.4	7.89	0.0153	-245
0.0926	30.3	19.8	8.14	0.0153	-245
0.0917	30	19.2	9.42	0.0153	-245
0.0846	31.9	20.5	5.95	0.0153	-245
0.0852	31.4	18.9	8.29	0.0153	-245
0.0869	31.2	20.4	7.71	0.0153	-245
0.0898	30.7	18.5	9.68	0.0153	-245
0.0877	32.2	19.8	6.43	0.0153	-245
0.0879	32.6	18.9	8.33	0.0153	-245
0.0882	33.5	19.8	9.71	0.0153	-245
0.0829	32.8	18.6	8.82	0.0153	-245
0.0837	33.1	19.5	8.31	0.0153	-245
0.0892	32.5	20.4	7.77	0.0153	-245
0.0929	31.8	20.5	8.61	0.0153	-245
0.0878	31	19.6	7.04	0.0153	-245
0.0961	31.9	18.2	9.97	0.0153	-245
0.0837	32	20.3	9.41	0.0153	-245
0.0843	32.4	20.6	7.14	0.0153	-245
0.0865	32.3	20.7	7.02	0.0153	-245
0.0812	33.6	19.3	9.51	0.0153	-245
0.0891	31.8	19.8	6.29	0.0153	-245
0.0933	29.9	19.3	9.55	0.0153	-245
0.0878	32.4	20.6	7.55	0.0153	-245
0.0895	31.5	20.7	7.51	0.0153	-245
0.0878	30.6	18.7	9.54	0.0153	-245
0.0884	30.5	19.6	8.04	0.0153	-245
0.0882	30.5	20.1	7.51	0.0153	-245
0.0801	32	18.8	9.73	0.0153	-245
0.0913	30.7	19.9	9.78	0.0153	-245
0.0889	31.6	20.6	8.11	0.0153	-245
0.0923	31.6	20	6.74	0.0153	-245
0.0951	30	19.1	9.76	0.0153	-245
0.0866	30.5	19.9	7.24	0.0153	-245
0.0855	32.6	20.4	9.27	0.0153	-245
0.0944	31.6	20	8.23	0.0153	-245
0.0942	32.4	19.2	9.04	0.0153	-245
0.0875	32.1	20.7	6.6	0.0153	-245
0.0881	32.2	20.4	6.33	0.0153	-245
0.0901	31.1	20.3	8.21	0.0153	-245
0.0917	30	19.5	8.6	0.0153	-245
0.0834	31.5	18.6	9.13	0.0153	-245
0.0917	30	19.9	7.62	0.0153	-245
0.0922	32.1	19.2	8.34	0.0153	-245
0.0888	30.9	19.6	7.02	0.0153	-245
0.0834	32.2	18.2	9.27	0.0153	-245
0.0856	32.8	18.4	8.86	0.0153	-245
0.095	31	18.7	9.73	0.0153	-245
0.0938	30.9	20	9.16	0.0153	-245
0.0911	33.5	19.5	9.83	0.0153	-245
0.0818	31.5	18.7	9.74	0.0153	-245
0.088	32.3	20.4	6.55	0.0153	-245
0.0853	32.7	18.7	8.36	0.0153	-245
0.0952	32.2	19.7	9.06	0.0153	-245
0.0842	31.4	18.5	9.28	0.0153	-245
0.0846	31.2	19.9	9.67	0.0153	-245
0.0839	33.9	18.4	9.68	0.0153	-245
0.0825	32	18.8	8.41	0.0153	-245
0.0907	30.2	19.7	7.04	0.0153	-245
0.0889	30.8	20.3	7.5	0.0153	-245
0.0872	31.7	20.7	6.02	0.0153	-245
0.0935	30.6	20	9.41	0.0153	-245
0.0904	32	19	7.91	0.0153	-245
0.0947	30.1	19.6	9.71	0.0153	-245
0.0857	33.7	19.6	9.25	0.0153	-245
0.0856	32.4	20.2	6.3	0.0153	-245
0.0846	32.9	18.9	8.35	0.0153	-245
0.0911	30.9	19.6	8.03	0.0153	-245
0.0917	31.3	20.5	6.85	0.0153	-245
0.0843	32.5	19.7	6.58	0.0153	-245
0.0875	31.2	20	6.18	0.0153	-245
0.0859	31.6	20.7	6.5	0.0153	-245
0.084	32.5	19	7.36	0.0153	-245
0.0874	31.6	18.8	8.1	0.0153	-245
0.088	31.7	18.1	9.23	0.0153	-245
0.0815	31.5	19.4	9.75	0.0153	-245
0.0894	31.6	20.8	6.9	0.0153	-245
0.0829	31.5	20.1	7.81	0.0153	-245
0.0852	31.9	18.8	7.49	0.0153	-245
0.0837	31.2	19.6	9.65	0.0153	-245
0.0829	32.1	20.3	9.22	0.0153	-245
0.0859	31.2	20.4	7.59	0.0153	-245
0.0889	32	19.5	6.67	0.0153	-245
0.0877	32.5	18.9	7.8	0.0153	-245
0.083	31.3	19.6	7.71	0.0153	-245
0.0906	30.1	20.1	6.88	0.0153	-245
0.089	33.2	18.2	9.49	0.0153	-245
0.0911	32.2	18.9	8.34	0.0153	-245
0.0917	32.6	19.8	8.54	0.0153	-245
0.0808	31.7	19.6	9.13	0.0153	-245
0.0889	32.6	20.5	9.23	0.0153	-245
0.082	32.4	20.3	6.94	0.0153	-245
0.0943	30.2	19.9	8.61	0.0153	-245
0.0829	33.6	19.6	9.28	0.0153	-245
0.0923	32.2	20.2	7.61	0.0153	-245
0.0936	30.4	20	8.36	0.0153	-245
0.0805	33.4	19.4	9.77	0.0153	-245
0.0888	32.4	19	7.67	0.0153	-245
0.0888	32	18.8	7.73	0.0153	-245
0.0926	31.1	19.6	8.15	0.0153	-245
0.0818	31.9	20.1	8	0.0153	-245
0.0869	31.7	19.1	6.98	0.0153	-245
0.08	32	18.8	9.73	0.0153	-245
0.0941	31.7	19.8	7.83	0.0153	-245
0.0906	30.7	19.4	7.37	0.0153	-245
0.081	33.1	19.3	8.74	0.0153	-245
0.0865	33	19.2	7.78	0.0153	-245
0.087	30.5	19.9	6.75	0.0153	-245
0.0931	31.1	19.3	8.52	0.0153	-245
0.088	32.4	18.9	7.52	0.0153	-245
0.0922	32.9	20	9.98	0.0153	-245
0.0917	30.2	19.9	9.61	0.0153	-245
0.0825	31.7	19.8	6.31	0.0153	-245
0.0826	33.6	18.1	9.76	0.0153	-245
0.0878	31.1	20.4	6.8	0.0153	-245
0.0852	31.5	18.7	8.49	0.0153	-245
0.0975	31.6	19.4	9.43	0.0153	-245
0.0873	30.4	19.7	7.05	0.0153	-245
0.0925	30	20	7.05	0.0153	-245
0.0889	31.6	19.7	6.23	0.0153	-245
0.0911	31.5	19.1	7.46	0.0153	-245
0.0837	32.6	20.4	8.9	0.0153	-245
0.0973	32.2	19.2	9.83	0.0153	-245
0.0898	30.5	20.1	8.51	0.0153	-245
0.0805	32	19.7	7.08	0.0153	-245
0.0939	30.2	19.9	9.55	0.0153	-245
0.0826	32.7	20	6.77	0.0153	-245
0.0826	32.6	20.2	8.08	0.0153	-245
0.0858	32.4	18.2	9.03	0.0153	-245
0.0936	32.7	19.7	9.29	0.0153	-245
0.0865	31.4	18.8	7.93	0.0153	-245
0.0837	32.8	20.3	8.75	0.0153	-245
0.0889	32.2	20.6	9.4	0.0153	-245
0.0839	33.1	19.8	7.42	0.0153	-245
0.0848	31.1	19.9	8.46	0.0153	-245
0.0875	32.9	20.1	8.22	0.0153	-245
0.0817	32.6	18.9	8.39	0.0153	-245
0.0867	32.9	20	8.06	0.0153	-245
0.0895	31.8	20.4	5.93	0.0153	-245
0.0884	30.1	19.9	6.89	0.0153	-245
0.0965	30.9	18.8	9.91	0.0153	-245
0.08	32.7	19.7	9.33	0.0153	-245
0.0816	33	19.9	8.74	0.0153	-245
0.0865	31.4	18.8	7.8	0.0153	-245
0.0973	31.7	19.5	9.36	0.0153	-245
0.0869	32.4	19.4	6.83	0.0153	-245
0.0946	30.6	18.5	9.95	0.0153	-245
0.0886	32	20.7	8.62	0.0153	-245
0.0955	31	19.5	9.05	0.0153	-245
0.0823	33.7	19.6	9.82	0.0153	-245
0.0825	31.5	19.9	8.37	0.0153	-245
0.0863	31.8	20.8	6.57	0.0153	-245
0.0835	31.3	19.6	6.87	0.0153	-245
0.0886	32	18.8	7.59	0.0153	-245
0.0864	32.7	20.4	8.31	0.0153	-245
0.0927	31.1	19.5	8.22	0.0153	-245
0.0873	31.2	18.3	9.35	0.0153	-245
0.0909	32.5	18.4	9.12	0.0153	-245
0.0925	31	20.2	9.03	0.0153	-245
0.0922	32.1	19.2	8.22	0.0153	-245
0.0958	30.4	19.7	8.93	0.0153	-245
0.082	32.6	18.2	9.4	0.0153	-245
0.0796	32.4	19.5	9.73	0.0153	-245
0.0895	30.3	19.7	6.72	0.0153	-245
0.0962	32.6	19.1	9.85	0.0153	-245
0.0825	33	19.8	7.88	0.0153	-245
0.0858	31.3	18.9	8.34	0.0153	-245
0.0856	31.4	18.5	8.85	0.0153	-245
0.0833	32.5	20.4	8.58	0.0153	-245
0.0838	31.8	19.3	6.7	0.0153	-245
0.0905	32.4	20.5	9.06	0.0153	-245
0.0829	32	20.3	6.02	0.0153	-245
0.0812	31.7	18.8	9.31	0.0153	-245
0.0922	31.8	20.6	7.7	0.0153	-245
0.0935	31.8	18.2	9.57	0.0153	-245
0.0849	32.2	20.7	6.78	0.0153	-245
0.0914	30.1	20	8.29	0.0153	-245
0.0886	31.1	20.3	8.65	0.0153	-245
0.0896	31.7	19.9	6.19	0.0153	-245
0.0878	32.3	20.5	9.85	0.0153	-245
0.082	33.2	19.9	9.97	0.0153	-245
0.0922	29.9	19.6	9.47	0.0153	-245
0.0838	32.5	20.3	6.46	0.0153	-245
0.093	31	19.8	8.28	0.0153	-245
0.0872	31.8	19.6	6.23	0.0153	-245
0.0888	32.5	20	6.8	0.0153	-245
0.0898	33.5	19.6	9.48	0.0153	-245
0.0926	30.3	20.3	7.39	0.0153	-245
0.0884	30.6	19.4	7.13	0.0153	-245
0.0933	30	19.6	8.49	0.0153	-245
0.0885	31.6	20.6	5.69	0.0153	-245
0.0934	30.1	19.9	8.3	0.0153	-245
0.0954	30.1	19	9.77	0.0153	-245
0.0801	33.4	19.4	9.86	0.0153	-245
0.0891	31.3	20.4	5.9	0.0153	-245
0.0876	31.7	20.7	8.64	0.0153	-245
0.0799	32.2	19.4	8.76	0.0153	-245
0.0861	32.6	20.5	8.41	0.0153	-245
0.0931	31.1	19.2	8.46	0.0153	-245
0.0945	30.9	19	9.14	0.0153	-245
0.0801	32	19.5	7.34	0.0153	-245
0.0869	31.2	19.3	6.91	0.0153	-245
0.0871	31.8	19.6	6.21	0.0153	-245
0.0933	30.2	19.2	8.66	0.0153	-245
0.095	32.9	18.6	9.97	0.0153	-245
0.095	30.5	20	8.95	0.0153	-245
0.0883	30.2	19.6	6.94	0.0153	-245
0.0829	32.3	18.2	9.29	0.0153	-245
0.0908	30	19.9	8.4	0.0153	-245
0.0967	31.7	20	9.9	0.0153	-245
0.0926	31.9	20.4	7.96	0.0153	-245
0.0832	33.5	19.6	8.88	0.0153	-245
0.0883	30.9	20.1	8.1	0.0153	-245
0.0853	30.9	19.8	7.08	0.0153	-245
0.0839	33.6	18.5	9.3	0.0153	-245
0.0827	32.5	20.5	7.3	0.0153	-245
0.0868	32.9	20.3	8.41	0.0153	-245
0.0883	32.9	18.9	8.47	0.0153	-245
0.0936	30	19.4	8.71	0.0153	-245
0.0831	32.4	18.7	8.31	0.0153	-245
0.0816	31.6	19.9	7.84	0.0153	-245
0.092	33.2	19.7	9.6	0.0153	-245
0.0885	30.3	19.9	8.09	0.0153	-245
0.0927	30	20.1	7.43	0.0153	-245
0.0912	30.8	19.3	7.7	0.0153	-245
0.0817	32.4	20.3	6.84	0.0153	-245
0.0889	30.2	19.3	8.53	0.0153	-245
0.095	31.5	18.9	8.94	0.0153	-245
0.0857	30.8	19.9	7.71	0.0153	-245
0.0915	32.2	19.2	7.84	0.0153	-245
0.0903	31.1	19.3	7.4	0.0153	-245
0.0819	31.4	19.7	8.52	0.0153	-245
0.0939	32.9	19.4	9.58	0.0153	-245
0.0861	30.5	19.1	9.76	0.0153	-245
0.0924	30.1	19.6	9.98	0.0154	-245
0.0899	30.1	19.4	8.34	0.0154	-245
0.0905	30.2	19.8	9.52	0.0154	-245
0.0937	30.4	20	7.08	0.0154	-245
0.088	33.2	18.8	8.9	0.0154	-245
0.0803	32.1	19.4	7.89	0.0154	-245
0.0901	31.2	19.5	6.85	0.0154	-245
0.0972	31.2	18.8	9.79	0.0154	-245
0.0879	31.7	20.7	8.72	0.0154	-245
0.0838	32.6	19.8	6.53	0.0154	-245
0.0936	31.4	20.5	8.99	0.0154	-245
0.0854	32.7	17.9	9.51	0.0154	-245
0.0926	30	19.8	7.12	0.0154	-245
0.0878	30.2	19.5	8.97	0.0154	-245
0.0948	31.6	18.6	9.23	0.0154	-245
0.0817	32.2	20.4	7.61	0.0154	-245
0.0948	30.3	19.1	8.99	0.0154	-245
0.087	31.3	20.5	7.94	0.0154	-245
0.092	30.7	20.3	7.22	0.0154	-245
0.0896	33.7	18.6	9.72	0.0154	-245
0.0865	30.8	19.5	6.99	0.0154	-245
0.0927	30.1	18.8	9.45	0.0154	-245
0.0816	33.3	19.5	8.68	0.0154	-245
0.0912	30.7	19.6	6.92	0.0154	-245
0.0893	32.3	20.4	9.98	0.0154	-245
0.0911	31.3	20	6.3	0.0154	-245
0.0885	30.2	19.6	9.63	0.0154	-245
0.0838	31.6	20.5	7.72	0.0154	-245
0.0826	31.6	18.3	9.52	0.0154	-245
0.0877	32.6	20.4	7.01	0.0154	-245
0.0841	32.3	19.2	6.9	0.0154	-245
0.0857	31.6	20.6	8.53	0.0154	-245
0.0864	30.8	19.9	7.94	0.0154	-245
0.0816	32.8	19.1	7.91	0.0154	-245
0.0819	32.5	20.2	8.54	0.0154	-245
0.0833	31.8	19.6	6.27	0.0154	-245
0.0888	33.1	18.8	8.86	0.0154	-245
0.089	30.5	20.4	7.25	0.0154	-245
0.0923	31.8	19.8	6.84	0.0154	-245
0.0829	31.4	20.3	7.34	0.0154	-245
0.0949	31.6	20.4	9.04	0.0154	-245
0.096	31.8	18.7	9.4	0.0154	-245
0.09	30.9	19	8.56	0.0154	-245
0.088	30.2	19	9.2	0.0154	-245
0.0822	32.6	18.9	7.91	0.0154	-245
0.0824	33.2	19.5	7.73	0.0154	-245
0.0875	30.5	18.9	9.02	0.0154	-245
0.0869	30.3	19.3	9.77	0.0154	-245
0.0803	33.8	18.4	9.94	0.0154	-245
0.0881	30.7	20.1	6.26	0.0154	-245
0.0845	31.4	19.8	6.04	0.0154	-245
0.0887	30.2	19.9	8	0.0154	-245
0.0903	32	20.3	6.33	0.0154	-245
0.0917	31	19.1	8.48	0.0154	-245
0.0834	33	20.2	9.11	0.0154	-245
0.0921	29.9	20	7.4	0.0154	-245
0.0808	32.6	19.5	8.03	0.0154	-245
0.0816	31.5	19.6	6.82	0.0154	-245
0.084	33.7	19.8	9.41	0.0154	-245
0.0909	31.8	18.2	9.17	0.0154	-245
0.0886	31.2	19.7	6.26	0.0154	-245
0.0951	32.5	19.7	9.4	0.0154	-245
0.0945	31	18.7	9.44	0.0154	-245
0.082	31.4	19.7	8.58	0.0154	-245
0.0898	33.4	19.5	9.15	0.0154	-245
0.0918	30.8	20.2	6.7	0.0154	-245
0.0865	32.1	20.5	9.53	0.0154	-245
0.0938	31.8	20.3	7.35	0.0154	-245
0.0845	31.2	20.1	8.47	0.0154	-245
0.0896	33.4	18.8	9.22	0.0154	-245
0.0846	31	19.3	9.9	0.0154	-245
0.0928	30.9	19.8	7.99	0.0154	-245
0.083	33.4	19.6	8.68	0.0154	-245
0.0961	32	20.1	9.85	0.0154	-245
0.0838	31.2	19.5	8.2	0.0154	-245
0.0815	31.9	19	8.19	0.0154	-245
0.0903	30.2	20.3	7.41	0.0154	-245
0.0941	31.3	19.6	7.68	0.0154	-245
0.0926	31	19.6	7.65	0.0154	-245
0.0977	32.1	19.1	9.77	0.0154	-245
0.0881	32.8	20.2	7.4	0.0154	-245
0.0854	32.6	20.6	7.18	0.0154	-245
0.0912	30	19	9.3	0.0154	-245
0.0838	33.4	19.3	8.47	0.0154	-245
0.0889	30	20	6.81	0.0154	-245
0.0931	31	19.1	8.71	0.0154	-245
0.0872	32.4	20.7	7.31	0.0154	-245
0.0881	31.2	18.9	7.53	0.0154	-245
0.0904	30.3	20.3	6.12	0.0154	-245
0.0908	30.8	20.4	7.07	0.0154	-245
0.0925	32	20.5	7.2	0.0154	-245
0.0882	30.8	19.4	7.09	0.0154	-245
0.0937	30.4	20.1	9.22	0.0154	-245
0.0915	32.3	20.5	8.52	0.0154	-245
0.0969	30.1	19.5	9.7	0.0154	-245
0.0803	32.5	19.8	9.86	0.0154	-245
0.0932	30.1	20.1	7.85	0.0154	-245
0.0878	30.3	19.3	7.7	0.0154	-245
0.0935	30.5	19.6	7.39	0.0154	-245
0.0841	31.6	18.6	8.6	0.0154	-245
0.0803	32.7	19.9	8.89	0.0154	-245
0.0856	31.6	20.6	5.47	0.0154	-245
0.0917	31.6	20.6	6.45	0.0154	-245
0.0905	30.4	20.2	9.08	0.0154	-245
0.0809	32.6	20	8.45	0.0154	-245
0.093	32.4	20.1	8.64	0.0154	-245
0.0952	30.1	19.2	9.11	0.0154	-245
0.0926	30.7	20.2	8.6	0.0154	-245
0.0854	30.8	19.7	8.4	0.0154	-245
0.0886	30.4	20.2	6.09	0.0154	-245
0.0812	32	19.3	6.97	0.0154	-245
0.0874	30.7	18.8	9.09	0.0154	-245
0.0922	32.1	19.5	7.4	0.0154	-245
0.0858	30.5	19.9	7.34	0.0154	-245
0.0854	31.2	20	9.58	0.0154	-245
0.0905	31.1	20.2	6.27	0.0154	-245
0.0878	31.2	18.8	8.46	0.0154	-245
0.0896	31.4	20.6	8.04	0.0154	-245
0.0821	33.2	20	9.06	0.0154	-245
0.0808	32.2	19.4	7.02	0.0154	-245
0.0858	32.9	18.6	8.51	0.0154	-245
0.0847	30.9	19.6	7.34	0.0154	-245
0.0882	31.2	18	9.83	0.0154	-245
0.0945	30.3	19.4	8.52	0.0154	-245
0.0812	32.1	19.3	6.9	0.0154	-245
0.0873	32.6	18.8	7.99	0.0154	-245
0.0874	32	20.6	9.38	0.0154	-245
0.0927	30	20.3	6.89	0.0154	-245
0.0945	29.9	18.9	9.94	0.0154	-245
0.0886	31.9	20	5.97	0.0154	-245
0.0887	31.5	18.7	7.76	0.0154	-245
0.0911	30	19.9	8.99	0.0154	-245
0.0847	31.1	19.9	9.28	0.0154	-245
0.0819	33.1	20	9.27	0.0154	-245
0.0901	33.6	19.3	9.54	0.0154	-245
0.0827	32.1	17.8	9.95	0.0154	-245
0.0886	30.5	19.2	7.36	0.0154	-245
0.0795	33.4	18.9	9.55	0.0154	-245
0.0896	31.5	17.7	9.88	0.0154	-245
0.0884	32	20.9	6.78	0.0154	-245
0.0845	34.2	19.1	9.62	0.0154	-245
0.0879	31.7	20.2	5.53	0.0154	-245
0.0838	31.2	19.5	7.94	0.0154	-245
0.0834	31.4	20.5	7.11	0.0154	-245
0.0804	33.8	19.3	9.7	0.0154	-245
0.0969	30.3	19.4	9.27	0.0154	-245
0.0928	31	19.8	7.4	0.0154	-245
0.0927	29.9	19.7	7.72	0.0154	-245
0.0951	30.8	19.8	8.62	0.0154	-245
0.097	30.1	19.1	9.76	0.0154	-245
0.0823	32.9	20.1	8.19	0.0154	-245
0.0909	30	19.8	9.45	0.0154	-245
0.0889	31	20.4	7.18	0.0154	-245
0.093	30	19.8	7.91	0.0154	-245
0.091	31.5	20.6	9.04	0.0154	-245
0.096	31	19.1	9.43	0.0154	-245
0.0826	31.5	20.1	6.12	0.0154	-245
0.0841	31.2	20	6.34	0.0154	-245
0.0872	32.2	18.6	7.75	0.0154	-245
0.0799	32.5	19.5	7.35	0.0154	-245
0.0964	31.7	20.1	9.21	0.0154	-245
0.0924	29.8	19.7	8.69	0.0154	-245
0.0859	32.7	20.5	6.84	0.0154	-245
0.0828	33.6	18.9	9.01	0.0154	-245
0.08	32	19.3	8.65	0.0154	-245
0.0867	31	19.9	6.38	0.0154	-245
0.0915	29.8	19.3	9.33	0.0154	-245
0.0908	33.6	19.2	9.61	0.0154	-245
0.0903	29.9	19.1	9.22	0.0154	-245
0.086	30.9	18.6	9.51	0.0154	-245
0.0814	31.4	19.3	9.66	0.0154	-245
0.088	30.2	19.5	7.15	0.0154	-245
0.0811	32.1	20.1	8.59	0.0154	-245
0.0923	30.6	19.6	7.06	0.0154	-245
0.0824	32.7	18.8	8.25	0.0154	-245
0.088	30.5	19.8	6.31	0.0154	-245
0.0979	31.4	19.8	9.74	0.0154	-245
0.0829	32.5	19.6	6.51	0.0154	-245
0.0844	32.1	19.9	5.85	0.0154	-245
0.0872	30.7	20.3	7.27	0.0154	-245
0.0823	31.3	19.4	7.34	0.0154	-245
0.0879	31.4	20	5.72	0.0154	-245
0.0823	31.8	19.7	6.19	0.0154	-245
0.0913	30.3	18.7	9.12	0.0154	-245
0.0865	33.9	18.1	9.82	0.0154	-245
0.0846	31.3	18.8	8.63	0.0154	-245
0.0791	32.3	19.3	9.55	0.0154	-245
0.0813	31.6	19.2	7.47	0.0154	-245
0.0912	32.7	20.4	9.51	0.0154	-245
0.0876	32.4	20.5	6.34	0.0154	-245
0.0838	32.7	20.4	8.91	0.0154	-245
0.0926	32.3	19.8	7.55	0.0154	-245
0.0883	33.3	20.2	9.73	0.0154	-245
0.0909	30.9	20	9.99	0.0154	-245
0.0827	31.6	19.6	6.22	0.0154	-245
0.0944	30.7	20.2	9.13	0.0154	-245
0.0864	31	18.4	9.58	0.0154	-245
0.0914	31.8	20.3	6.26	0.0154	-245
0.0827	33.4	19.1	8.64	0.0154	-245
0.0943	30	19.8	8.26	0.0154	-245
0.0975	30.5	19.5	10	0.0154	-245
0.0876	30.9	19.1	8.19	0.0154	-245
0.0874	30.9	20.3	6.41	0.0154	-245
0.0814	31.4	19.4	9.6	0.0154	-245
0.0856	31.4	18.4	8.98	0.0154	-245
0.0864	33.9	18.2	9.71	0.0154	-245
0.0899	29.9	19.7	7.76	0.0154	-245
0.084	33.5	18.8	8.83	0.0154	-245
0.0822	32.1	20.6	6.72	0.0154	-245
0.0877	32.6	19.9	6.59	0.0154	-245
0.0836	31.9	18.6	7.62	0.0154	-245
0.0953	30.7	20	8.81	0.0154	-245
0.0962	31.4	18.4	9.7	0.0154	-245
0.0923	30	19.4	8.31	0.0154	-245
0.0804	32.5	19.8	8.07	0.0154	-245
0.0874	32.6	18.7	7.8	0.0154	-245
0.0932	30.2	19.2	8.55	0.0154	-245
0.0849	30.9	19.4	8.48	0.0154	-245
0.0859	31	20.1	8.45	0.0154	-245
0.0832	32.3	19.3	6.7	0.0154	-245
0.0834	31.6	19	7.08	0.0154	-245
0.0843	31.2	19.2	7.22	0.0154	-245
0.0814	34.1	19.3	9.89	0.0154	-245
0.0878	30.1	19.4	8.93	0.0154	-245
0.0841	31.3	19.4	6.7	0.0154	-245
0.0848	32.6	18.3	8.7	0.0154	-245
0.0955	30.3	19.8	9.85	0.0154	-245
0.0832	31.3	19.1	7.46	0.0154	-245
0.0897	33.2	18.4	9.3	0.0154	-245
0.0891	31.4	20.7	5.64	0.0154	-245
0.0834	33.2	19	8.43	0.0154	-245
0.091	30.2	19.5	6.95	0.0154	-245
0.0913	31.2	20.4	9.61	0.0154	-245
0.0966	31.7	18.7	9.48	0.0154	-245
0.0906	31	19.2	7.5	0.0154	-245
0.0868	31.4	20.4	5.36	0.0154	-245
0.0863	30.4	19.7	8.34	0.0154	-245
0.086	34.2	19.2	9.72	0.0154	-245
0.0932	30.4	20.4	7.38	0.0154	-245
0.0934	30.1	20.3	6.82	0.0154	-245
0.092	30	20	8.16	0.0154	-245
0.0899	32.7	20.2	8.19	0.0154	-245
0.091	31.9	18.8	7.79	0.0154	-245
0.0946	30.8	19.6	8.39	0.0154	-245
0.0883	32.5	20.6	6.91	0.0154	-245
0.09	31.4	19.9	6.07	0.0154	-245
0.0931	29.8	19.4	9.55	0.0154	-245
0.0925	29.9	19.7	8.08	0.0154	-245
0.0962	29.9	19.3	9.42	0.0154	-245
0.0854	33.2	19.4	8.18	0.0154	-245
0.0851	34	18.3	9.65	0.0154	-245
0.0945	32.7	19.3	9.3	0.0154	-245
0.0796	33.1	18.8	9.34	0.0154	-245
0.0896	32.1	20.5	6.09	0.0154	-245
0.0859	31.7	17.8	9.75	0.0154	-245
0.0888	31.9	17.6	9.89	0.0154	-245
0.086	31.3	18.8	7.77	0.0154	-245
0.089	30.5	19.2	7.46	0.0154	-245
0.0888	31	19.2	7.45	0.0154	-245
0.0937	31.7	20.4	7.11	0.0154	-245
0.0878	30.2	19.7	8.17	0.0154	-245
0.0912	29.9	19.9	6.43	0.0154	-245
0.0833	33	17.9	9.62	0.0154	-245
0.0838	32.2	20.6	5.98	0.0154	-245
0.0818	33.9	18.7	9.43	0.0154	-245
0.0843	33	20.3	9.23	0.0154	-245
0.0945	30.5	19.8	7.71	0.0154	-245
0.0914	33.5	19.2	9.55	0.0154	-245
0.0921	30.9	19.6	7.12	0.0154	-245
0.092	31.5	18.1	9.5	0.0154	-245
0.0799	33.7	18.9	9.61	0.0154	-245
0.0897	30.7	20.1	6.03	0.0154	-245
0.0953	32.5	19.9	9.63	0.0154	-245
0.0829	32.7	20.4	8.88	0.0154	-245
0.0809	33	19.9	8.59	0.0154	-245
0.0899	31.1	20.6	6.42	0.0154	-245
0.0848	31.3	20.5	6.42	0.0154	-245
0.088	31.2	20.7	7.29	0.0154	-245
0.0918	30.2	20	9.53	0.0154	-245
0.092	31.9	20.6	6.96	0.0154	-245
0.08	32.8	18.1	9.94	0.0154	-245
0.0819	33	19.3	7.4	0.0154	-245
0.09	30.2	19	8.73	0.0154	-245
0.0837	31.3	19.9	9.69	0.0154	-245
0.0933	30.2	18.8	9.24	0.0154	-245
0.0833	31.6	20.3	8.85	0.0154	-245
0.0957	31.1	19.3	8.81	0.0154	-245
0.0949	30.4	19.9	7.44	0.0154	-245
0.0813	31.6	19.2	7.91	0.0154	-245
0.0984	31.3	19.6	9.79	0.0154	-245
0.0812	32.5	18.9	8.28	0.0154	-245
0.087	30.2	19.4	9.47	0.0154	-245
0.084	31.1	19.5	7.92	0.0154	-245
0.0826	31.8	20.5	7.72	0.0154	-245
0.087	33	20.1	7.52	0.0154	-245
0.0884	30.4	19.4	6.96	0.0154	-245
0.0886	30.3	19.7	6.32	0.0154	-245
0.0924	30.4	20.4	7.4	0.0154	-245
0.0883	32.8	18.8	8.44	0.0154	-245
0.0825	33.1	18.4	9.06	0.0154	-245
0.0799	31.9	19.8	7	0.0154	-245
0.0934	32.2	20.4	9.54	0.0155	-245
0.0827	32.8	20.3	8.51	0.0155	-245
0.0866	32.6	18.3	8.74	0.0155	-245
0.0807	32	19.9	9.54	0.0155	-245
0.095	30.1	20	7.52	0.0155	-245
0.0868	30.4	19.7	9.37	0.0155	-245
0.082	32.3	20	6.17	0.0155	-245
0.09	30.9	20.4	6.46	0.0155	-245
0.0971	31.1	19.6	9.24	0.0155	-245
0.0798	32.4	20	7.28	0.0155	-245
0.0945	31.3	19.3	8.32	0.0155	-245
0.094	30.1	19.6	7.65	0.0155	-245
0.0833	31.1	19.9	7.78	0.0155	-245
0.0883	31.3	20.5	9.17	0.0155	-245
0.0843	30.8	19.2	9.28	0.0155	-245
0.0868	31.7	20.9	5.99	0.0155	-245
0.0832	31.8	19.8	5.9	0.0155	-245
0.0861	33.5	19.9	8.8	0.0155	-245
0.089	32	20.8	7.66	0.0155	-245
0.0865	33.6	19.3	8.89	0.0155	-245
0.088	32.1	20.9	7.43	0.0155	-245
0.0892	31	20.4	7.75	0.0155	-245
0.0812	32.7	20.3	7.29	0.0155	-245
0.0893	30.7	20.3	6	0.0155	-245
0.0865	31.4	20.4	5.26	0.0155	-245
0.0915	31	19.3	8.03	0.0155	-245
0.0953	29.8	19.3	9.67	0.0155	-245
0.0905	31.1	20.6	7.34	0.0155	-245
0.0899	30.6	20.5	7.44	0.0155	-245
0.0863	32	18.9	7.04	0.0155	-245
0.0843	32.8	20.4	8.03	0.0155	-245
0.0808	32	20.3	7.57	0.0155	-245
0.0885	31.6	20.8	5.61	0.0155	-245
0.0947	31.9	18.7	9.03	0.0155	-245
0.087	30.5	19.9	9.22	0.0155	-245
0.0843	33.5	20.1	9.49	0.0155	-245
0.0975	32.1	18.4	9.96	0.0155	-245
0.0824	32.5	20.5	6.64	0.0155	-245
0.0825	33	20.1	9.83	0.0155	-245
0.0825	31.5	19.6	6.28	0.0155	-245
0.0946	30.1	19.7	7.62	0.0155	-245
0.0869	30.8	20.2	8.22	0.0155	-245
0.0938	32	19.4	8.14	0.0155	-245
0.086	30.8	19.3	7.21	0.0155	-245
0.0845	32.9	19.9	6.75	0.0155	-245
0.0854	30.6	19.4	9.79	0.0155	-245
0.0803	31.7	20	7.08	0.0155	-245
0.0938	30.1	20.2	7.74	0.0155	-245
0.0908	32.4	20.5	8	0.0155	-245
0.0863	30.7	19.8	9.59	0.0155	-245
0.0929	30.4	18.9	8.78	0.0155	-245
0.0915	32.3	20.5	9.86	0.0155	-245
0.087	32.2	18.3	8.56	0.0155	-245
0.0882	30.7	19.1	7.34	0.0155	-245
0.0792	33.7	18.7	9.96	0.0155	-245
0.0943	31.5	20.4	9.72	0.0155	-245
0.0873	30.3	18.9	9.23	0.0155	-245
0.0918	30.5	18.3	9.85	0.0155	-245
0.0882	30.2	19.4	8.03	0.0155	-245
0.0931	31.4	20.6	8.24	0.0155	-245
0.0824	31.3	20.2	6.45	0.0155	-245
0.0903	31.9	20.8	8.73	0.0155	-245
0.0857	30.7	19.9	9.2	0.0155	-245
0.0821	31.4	19.3	8.28	0.0155	-245
0.0827	31.5	19.5	6.55	0.0155	-245
0.0982	31.1	19	10	0.0155	-245
0.0938	29.8	20.1	7.11	0.0155	-245
0.0827	33	19.5	7.08	0.0155	-245
0.0902	32.8	19.7	7.9	0.0155	-245
0.0823	31.2	19.7	7.69	0.0155	-245
0.0832	33.9	19.1	9.13	0.0155	-245
0.0932	31	20.2	7.33	0.0155	-245
0.0872	32.6	20.6	8.83	0.0155	-245
0.0847	32.6	19.9	6.36	0.0155	-245
0.0884	33.5	18.1	9.61	0.0155	-245
0.0902	30.5	20.6	6.83	0.0155	-245
0.0926	30.4	18.9	8.71	0.0155	-245
0.0958	32.5	19.9	9.87	0.0155	-245
0.0801	32.9	18.2	9.72	0.0155	-245
0.0875	32.8	20.3	7.97	0.0155	-245
0.0825	31.6	19.9	5.89	0.0155	-245
0.0849	32	20.8	7.71	0.0155	-245
0.0862	30.4	19.4	7.68	0.0155	-245
0.0845	33.3	19.7	7.86	0.0155	-245
0.0811	32.9	20.1	7.16	0.0155	-245
0.0818	32.2	18.7	7.83	0.0155	-245
0.0928	29.8	19.8	8.95	0.0155	-245
0.091	31.1	19.7	6.64	0.0155	-245
0.0847	30.7	19.1	9.28	0.0155	-245
0.0887	31.6	21	6.87	0.0155	-245
0.0928	30.2	19.6	6.94	0.0155	-245
0.0913	30.8	18.5	9.18	0.0155	-245
0.0785	33	18.9	9.99	0.0155	-245
0.0903	32	20.1	6.15	0.0155	-245
0.0896	31.2	18.3	9.27	0.0155	-245
0.0893	30.7	19.2	7.3	0.0155	-245
0.096	32.8	18.7	9.96	0.0155	-245
0.0795	32.2	19.5	9.94	0.0155	-245
0.0873	31.8	20.6	9.35	0.0155	-245
0.0822	34.4	18.4	9.96	0.0155	-245
0.0832	33.8	19.6	9.23	0.0155	-245
0.0908	29.8	19	9.7	0.0155	-245
0.0889	33.5	18.4	9.43	0.0155	-245
0.0902	33.1	19.8	8.82	0.0155	-245
0.0883	30	19.7	8.3	0.0155	-245
0.0906	30.4	19.4	6.83	0.0155	-245
0.092	30.1	19.7	6.5	0.0155	-245
0.083	33.9	18.3	9.61	0.0155	-245
0.0808	32.2	20.4	6.94	0.0155	-245
0.0945	30.4	19.6	7.5	0.0155	-245
0.0837	31.1	20	6.97	0.0155	-245
0.0866	30.3	20.2	7.05	0.0155	-245
0.0844	32.1	18	9.33	0.0155	-245
0.0818	32.5	19.6	6.51	0.0155	-245
0.0878	30.4	19.5	6.62	0.0155	-245
0.0873	30.2	19.8	8.22	0.0155	-245
0.0864	33.9	19.8	9.83	0.0155	-245
0.0943	31.9	19.5	8.15	0.0155	-245
0.0935	31.6	18.6	8.91	0.0155	-245
0.0857	32.7	20.4	9.81	0.0155	-245
0.0825	33.4	20	8.77	0.0155	-245
0.0925	31.7	19.2	7.35	0.0155	-245
0.0855	32.3	20.8	6.42	0.0155	-245
0.0928	30.9	20.3	8.87	0.0155	-245
0.0878	32.1	20.5	9.98	0.0155	-245
0.091	31.1	20.6	7.46	0.0155	-245
0.0896	34.1	18.8	9.88	0.0155	-245
0.0812	31.6	19.5	6.69	0.0155	-245
0.0878	31.5	20.8	5.41	0.0155	-245
0.0908	33	18.6	9.07	0.0155	-245
0.0864	30.5	18.6	9.71	0.0155	-245
0.0943	30.3	20.3	6.76	0.0155	-245
0.0916	31.8	20.3	6.21	0.0155	-245
0.0856	32.4	20.7	8.66	0.0155	-245
0.0863	30.4	18.7	9.98	0.0155	-245
0.0828	32.3	20.7	6.79	0.0155	-245
0.0884	30.1	19.7	9.51	0.0155	-245
0.0894	33.1	18.4	9.14	0.0155	-245
0.09	30	19.4	8.04	0.0155	-245
0.0895	32.2	18.4	8.64	0.0155	-245
0.084	30.9	19	9.41	0.0155	-245
0.0891	32.2	20.3	6.11	0.0155	-245
0.0887	30	19.1	8.9	0.0155	-245
0.0953	31.3	18.4	9.63	0.0155	-245
0.0845	31.3	19.2	6.78	0.0155	-245
0.0809	33.8	19.4	9.42	0.0155	-245
0.0916	32.1	19	7.61	0.0155	-245
0.0983	31.9	18.8	9.85	0.0155	-245
0.0915	29.8	19.7	7.8	0.0155	-245
0.0927	30.2	20.5	7.16	0.0155	-245
0.0938	31.7	20.1	6.9	0.0155	-245
0.0926	30.5	20.5	7.06	0.0155	-245
0.0899	30.9	20.4	8.86	0.0155	-245
0.0854	32.2	18.9	7.05	0.0155	-245
0.0926	32.4	19.7	7.68	0.0155	-245
0.0959	29.9	19.4	9.04	0.0155	-245
0.0973	31.1	19	9.6	0.0155	-245
0.0904	30.7	20.5	6.09	0.0155	-245
0.0832	33.5	17.8	9.81	0.0155	-245
0.0814	32.2	19.8	6.24	0.0155	-245
0.0971	32.2	18.5	9.87	0.0155	-245
0.0973	30.9	19.7	9.67	0.0155	-245
0.0809	32.2	19.3	6.89	0.0155	-245
0.0948	31.4	20.3	7.77	0.0155	-245
0.0917	29.8	18.9	9.8	0.0155	-245
0.084	31.1	20.1	6.32	0.0155	-245
0.0928	30	20.2	7.99	0.0155	-245
0.0845	32.7	18.9	7.35	0.0155	-245
0.0842	31.2	20.2	5.77	0.0155	-245
0.0833	34	18.9	9.25	0.0155	-245
0.0951	30.1	20.1	6.99	0.0155	-245
0.0941	30.8	18.5	9.52	0.0155	-245
0.0824	32.8	18.7	7.77	0.0155	-245
0.0785	32.6	19.1	9.69	0.0155	-245
0.0881	32.3	19.7	6.29	0.0155	-245
0.0906	30.7	18.8	8.69	0.0155	-245
0.0966	29.9	19.3	9.29	0.0155	-245
0.0931	31.5	20.1	6.49	0.0155	-245
0.0912	31.1	18.9	8.38	0.0155	-245
0.0874	32.8	18.1	9.14	0.0155	-245
0.0865	30.8	19.2	7.1	0.0155	-245
0.091	30	20	9.35	0.0155	-245
0.0869	30.8	20	9.62	0.0155	-245
0.0895	29.8	19.3	9.24	0.0155	-245
0.0935	32.1	19.4	8.16	0.0155	-245
0.0847	30.7	19.3	9.88	0.0155	-245
0.0865	31.5	20.8	7.67	0.0155	-245
0.0957	30.3	20.1	9.15	0.0155	-245
0.0896	32.7	19.2	7.99	0.0155	-245
0.0895	33.2	19.9	8.82	0.0155	-245
0.0929	30.9	19.9	6.9	0.0155	-245
0.0797	32.6	19.6	8.21	0.0155	-245
0.0895	30.5	19.6	6.45	0.0155	-245
0.0859	30.7	19.6	6.5	0.0155	-245
0.0876	31.2	19.9	5.76	0.0155	-245
0.087	32.7	20.5	7.99	0.0155	-245
0.0858	32.1	19.1	6.76	0.0155	-245
0.082	33.8	19.6	9.16	0.0155	-245
0.0863	31.1	20.6	7.16	0.0155	-245
0.0797	31.8	19.4	9.31	0.0155	-245
0.0802	32.2	20.2	7.69	0.0155	-245
0.0932	30	18.7	9.55	0.0155	-245
0.0869	33	19.3	7.35	0.0155	-245
0.0905	32.6	20.5	8.61	0.0155	-245
0.0807	32.2	18.9	8.33	0.0155	-245
0.093	30.8	19	8.59	0.0155	-245
0.0878	30.9	18.5	9.18	0.0155	-245
0.0876	32.4	20.8	7.24	0.0155	-245
0.0806	33.4	19.7	8.96	0.0155	-245
0.0919	30.7	18.7	8.92	0.0155	-245
0.0887	30.4	19.8	9.92	0.0155	-245
0.0885	31.1	20.5	5.81	0.0155	-245
0.0852	32.5	18.8	7.28	0.0155	-245
0.0817	31.3	19.2	8.99	0.0155	-245
0.0804	31.6	19.5	8.53	0.0155	-245
0.0915	30	19.4	7.98	0.0155	-245
0.0938	32.9	19.9	9.51	0.0155	-245
0.0949	30.6	19.8	8.07	0.0155	-245
0.0871	32.6	20.7	7.27	0.0155	-245
0.0894	32.3	19.3	6.99	0.0155	-245
0.0844	30.9	19.8	8.59	0.0155	-245
0.0938	31.5	20.5	6.79	0.0155	-245
0.0896	32.5	18.8	7.83	0.0155	-245
0.0929	31.8	20.7	7.55	0.0155	-245
0.097	30.1	19.9	9.23	0.0155	-245
0.0918	31	18.6	9.05	0.0155	-245
0.08	33.4	19.1	8.97	0.0155	-245
0.0817	32.6	19.2	7.03	0.0155	-245
0.0924	30.1	20.3	8.63	0.0155	-245
0.0861	30.5	20	8.01	0.0155	-245
0.0864	33	18.9	7.84	0.0155	-245
0.0874	34	19.6	9.82	0.0155	-245
0.0835	33.1	18.2	9.03	0.0155	-245
0.0942	30.9	19.8	7.64	0.0155	-245
0.0855	31	20.2	6.36	0.0155	-245
0.0792	32.6	19.8	7.44	0.0155	-245
0.0927	30.3	20.3	8.11	0.0155	-245
0.0965	31.4	19.6	8.6	0.0155	-245
0.0824	33.3	19.7	7.4	0.0155	-245
0.084	31.1	20	8.53	0.0155	-245
0.0916	32.5	20	7.34	0.0155	-245
0.0902	30.9	20.4	8.68	0.0155	-245
0.0936	31.3	20.4	9.76	0.0155	-245
0.0825	33	18.8	8.2	0.0155	-245
0.0864	30.6	19.9	6.04	0.0155	-245
0.0973	31.5	19.8	8.93	0.0155	-245
0.092	31.1	20.5	9.08	0.0155	-245
0.0885	29.9	20.1	6.28	0.0155	-245
0.0922	30.3	19.1	8.36	0.0155	-245
0.095	32.3	20.2	9.85	0.0155	-245
0.0929	31.6	19.6	6.86	0.0155	-245
0.0851	31.4	19.5	6.12	0.0155	-245
0.089	33	19.5	7.7	0.0155	-245
0.0864	31.1	20.5	6.14	0.0155	-245
0.0946	31.9	20.1	7.54	0.0155	-245
0.091	30.3	20.4	7.79	0.0155	-245
0.0938	30.4	19.7	6.79	0.0155	-245
0.0917	29.7	19.7	7.36	0.0155	-245
0.086	32.7	19	7.19	0.0155	-245
0.0811	33.7	19	9.11	0.0155	-245
0.0852	31.6	20.9	7.13	0.0155	-245
0.0882	30.1	20.4	6.24	0.0155	-245
0.0832	33.7	19	8.86	0.0155	-245
0.0901	33.1	19.1	8.68	0.0155	-245
0.0866	30.6	19.2	8.11	0.0155	-245
0.0852	33.1	20.4	9.29	0.0155	-245
0.0791	32.4	19.7	9.09	0.0155	-245
0.0835	33	20.4	7.69	0.0155	-245
0.0848	31	18.4	9.97	0.0155	-245
0.0813	34.4	18.5	9.98	0.0155	-245
0.0958	30.1	20	8.41	0.0155	-245
0.0857	32.5	20.7	6.46	0.0155	-245
0.0894	30.6	20.3	5.63	0.0155	-245
0.0928	31.3	20.6	6.55	0.0155	-245
0.093	30.8	20.3	9.03	0.0155	-245
0.0912	30.9	20.4	8.61	0.0155	-245
0.0862	32.3	18.3	8.55	0.0155	-245
0.0825	31.2	19.9	6.67	0.0155	-245
0.0886	30.2	20.1	5.64	0.0155	-245
0.084	32.9	20.5	7.33	0.0155	-245
0.0917	30.3	20.5	5.85	0.0155	-245
0.0964	31.5	18.6	9.47	0.0155	-245
0.0841	32.3	20.4	5.7	0.0155	-245
0.0903	29.9	19.9	6.11	0.0155	-245
0.087	32.5	19.2	6.87	0.0155	-245
0.0858	33.3	19.6	7.55	0.0155	-245
0.0855	34.5	19.2	9.86	0.0155	-245
0.0877	31.9	20.8	8.33	0.0155	-245
0.0821	33.1	17.8	9.82	0.0155	-245
0.0821	32.7	19.9	6.52	0.0155	-245
0.0946	32.1	20.4	9.12	0.0155	-245
0.0842	32.4	20.4	5.9	0.0155	-245
0.0889	30.3	20.2	8.02	0.0155	-245
0.0795	32.4	19.8	8.39	0.0155	-245
0.0929	29.8	20	6.36	0.0155	-245
0.0827	31.7	18.7	7.77	0.0155	-245
0.0828	31.4	20.3	5.84	0.0155	-245
0.0858	32.3	20	5.84	0.0155	-245
0.0825	31.2	19.5	7.86	0.0155	-245
0.094	30	20.4	6.61	0.0155	-245
0.0956	30.3	20	9.64	0.0155	-245
0.0967	30.2	19.1	9.25	0.0155	-245
0.0935	29.8	19.9	8.23	0.0155	-245
0.0962	31	19.9	9.13	0.0156	-245
0.0827	33.3	20.1	9.99	0.0156	-245
0.0884	29.9	19.3	8.8	0.0156	-245
0.0896	30	20.2	7.71	0.0156	-245
0.0843	31.3	20.6	6.81	0.0156	-245
0.0848	31.1	19.9	9.86	0.0156	-245
0.0874	32.5	18.6	8.09	0.0156	-245
0.0868	31	18.4	9.32	0.0156	-245
0.0874	30.2	20.3	5.93	0.0156	-245
0.0919	29.9	19.5	7.06	0.0156	-245
0.0896	29.9	19.9	8.89	0.0156	-245
0.0862	30.8	19.6	6.39	0.0156	-245
0.0967	30.5	18.7	9.63	0.0156	-245
0.0951	31.9	20.2	8.38	0.0156	-245
0.0811	31.4	19.7	9.16	0.0156	-245
0.0887	33.2	17.9	9.59	0.0156	-245
0.0813	31.9	19.8	6.06	0.0156	-245
0.0925	32.1	19.3	7.42	0.0156	-245
0.0973	31.3	19.8	8.93	0.0156	-245
0.0947	30.6	20.2	7.31	0.0156	-245
0.0927	29.7	19.5	9.46	0.0156	-245
0.0882	31.8	20.7	5.25	0.0156	-245
0.0959	29.9	19.2	9.14	0.0156	-245
0.0859	33	20	6.95	0.0156	-245
0.0892	30.3	20	5.65	0.0156	-245
0.0821	33.6	20	9.39	0.0156	-245
0.0809	31.5	20.1	7.01	0.0156	-245
0.091	31.4	20.4	5.65	0.0156	-245
0.0895	29.9	19.9	9.06	0.0156	-245
0.0891	29.8	19.7	8.53	0.0156	-245
0.0899	33.9	18.8	9.66	0.0156	-245
0.0803	32.5	20	6.58	0.0156	-245
0.0807	32.2	19.4	6.66	0.0156	-245
0.0888	32.7	19.2	7.32	0.0156	-245
0.0879	30.7	20.5	7.28	0.0156	-245
0.0934	30.8	20.4	7.25	0.0156	-245
0.0905	30.2	19.8	6.03	0.0156	-245
0.0853	32.1	19	6.81	0.0156	-245
0.089	29.9	19	9.41	0.0156	-245
0.0858	30.9	19.1	7.36	0.0156	-245
0.0944	31.6	20.5	7.59	0.0156	-245
0.0942	29.7	19.6	9.01	0.0156	-245
0.0845	32	20.9	6.95	0.0156	-245
0.0895	32	20.9	7.9	0.0156	-245
0.0959	31.3	19.1	8.86	0.0156	-245
0.092	32.8	19.5	8.55	0.0156	-245
0.0952	30.5	20.2	8.32	0.0156	-245
0.0933	31	20.3	7.1	0.0156	-245
0.0914	31.1	20.4	6.24	0.0156	-245
0.0812	32.5	18.4	8.9	0.0156	-245
0.0813	33.7	19.5	8.92	0.0156	-245
0.0837	33.5	20	8.71	0.0156	-245
0.0979	30.2	19.7	9.51	0.0156	-245
0.0815	31.8	20.5	6.26	0.0156	-245
0.0938	30.1	20.5	6.52	0.0156	-245
0.0948	30.7	19.6	8.16	0.0156	-245
0.0877	30.9	20.3	5.79	0.0156	-245
0.0793	32.7	18.9	8.92	0.0156	-245
0.0866	34	18.4	9.59	0.0156	-245
0.086	30.2	19.4	8.85	0.0156	-245
0.0882	32.3	20.9	7.59	0.0156	-245
0.0873	30.6	18.5	9.46	0.0156	-245
0.0878	30.3	20.4	5.65	0.0156	-245
0.0854	33.7	19.8	8.87	0.0156	-245
0.0879	29.9	19.8	7.74	0.0156	-245
0.085	31.2	19.6	6.03	0.0156	-245
0.0955	30	18.7	9.75	0.0156	-245
0.0889	30	19.1	8.56	0.0156	-245
0.0841	31	19.8	9.08	0.0156	-245
0.0899	30.1	19.8	6.03	0.0156	-245
0.0861	31.6	20.9	5.68	0.0156	-245
0.0902	32.8	20	7.46	0.0156	-245
0.0942	31.9	19.1	8.39	0.0156	-245
0.0952	30.2	20.3	7.28	0.0156	-245
0.0887	32.2	20.6	9.75	0.0156	-245
0.0881	31.1	20.3	5.45	0.0156	-245
0.0914	30.8	20.5	6.32	0.0156	-245
0.084	33.6	19.1	8.52	0.0156	-245
0.0852	30.4	19.8	6.48	0.0156	-245
0.0893	29.9	19.3	9.82	0.0156	-245
0.0979	31.8	20	9.72	0.0156	-245
0.0882	31.9	18.6	7.55	0.0156	-245
0.0926	29.8	19	9.22	0.0156	-245
0.0922	31.9	18.9	7.94	0.0156	-245
0.0801	33	19.9	9.63	0.0156	-245
0.0916	31	20.5	7.06	0.0156	-245
0.0854	32.9	18.4	8.62	0.0156	-245
0.0878	30.9	20.4	8.34	0.0156	-245
0.096	30.3	18.5	9.95	0.0156	-245
0.08	33.4	18.1	9.84	0.0156	-245
0.0942	30	19.5	7.6	0.0156	-245
0.0885	31.4	19.7	5.86	0.0156	-245
0.0915	31.9	20.8	6.5	0.0156	-245
0.0967	31.6	20.3	9.66	0.0156	-245
0.0864	30.6	20	9.28	0.0156	-245
0.0872	30.1	19.9	7.88	0.0156	-245
0.0874	30.5	20.5	6.98	0.0156	-245
0.0914	30.8	18.9	8.5	0.0156	-245
0.093	31.2	20.5	9.25	0.0156	-245
0.0848	31.8	20.6	9.23	0.0156	-245
0.095	31.6	19.8	7.35	0.0156	-245
0.0995	31.5	19.1	9.93	0.0156	-245
0.0878	33.1	19.8	7.32	0.0156	-245
0.0794	32.2	19.8	6.81	0.0156	-245
0.0826	31.1	19.3	7.77	0.0156	-245
0.0964	30.9	19.9	9.9	0.0156	-245
0.0945	31.3	20.5	7.63	0.0156	-245
0.0853	31.8	18.5	8.01	0.0156	-245
0.088	31.5	20.4	5.04	0.0156	-245
0.0921	32.5	19.8	7.57	0.0156	-245
0.0883	32.7	20.6	8.39	0.0156	-245
0.084	31.1	19.1	8.23	0.0156	-245
0.0856	32.9	20.5	7.01	0.0156	-245
0.0855	30.3	19.5	8.71	0.0156	-245
0.087	30.1	20.2	6.51	0.0156	-245
0.0923	31.2	19	8.21	0.0156	-245
0.0855	31.1	18.8	8.33	0.0156	-245
0.0809	32	19.5	6.45	0.0156	-245
0.0839	32.8	20.4	9.69	0.0156	-245
0.0894	30.1	20.4	5.51	0.0156	-245
0.0853	31.5	17.8	9.81	0.0156	-245
0.0812	32.1	20.4	7.88	0.0156	-245
0.0934	29.8	19	9.15	0.0156	-245
0.0789	32.1	19.6	7.68	0.0156	-245
0.0794	31.8	19.4	9.65	0.0156	-245
0.09	32.4	18.7	8.33	0.0156	-245
0.0931	30.3	20	6.18	0.0156	-245
0.0882	34.2	19.3	9.87	0.0156	-245
0.0846	31.7	20.9	6.57	0.0156	-245
0.0898	31	20.6	6.41	0.0156	-245
0.0891	32.7	20.3	6.96	0.0156	-245
0.0818	32.1	20.6	7.64	0.0156	-245
0.0856	33.3	19.8	8.1	0.0156	-245
[truncated: 3,002 more rows]

## Sheet: Growth brute force fits
scale	tmax	topt	tmin	rss	aic
8.57	25.6	23	-4.52	9.24	-4
8.45	25.6	23	-2.08	9.25	-3.98
8.28	25.6	22.9	-4.23	9.27	-3.95
8.36	25.6	23	-1.84	9.27	-3.95
8.27	25.7	23	-4.82	9.27	-3.94
8.9	25.6	23	-3.59	9.27	-3.94
9.11	25.5	23	-4.15	9.27	-3.94
8.94	25.6	23	-4.77	9.28	-3.93
9.13	25.5	23	-3.43	9.28	-3.92
8.59	25.6	23	-0.195	9.29	-3.91
8.34	25.6	23	-0.426	9.29	-3.9
8.93	25.6	23	-2.12	9.29	-3.9
8.06	25.7	22.9	-3.49	9.29	-3.9
8.37	25.6	23	-1.11	9.3	-3.89
8.06	25.7	22.9	-4.18	9.3	-3.89
8.62	25.6	23	-3.99	9.3	-3.88
8.46	25.6	23	-2.93	9.3	-3.88
8.5	25.7	23	-3.16	9.31	-3.87
9.09	25.5	23	-2.2	9.31	-3.86
8.49	25.6	23	-4.48	9.31	-3.86
8.45	25.6	22.9	-0.645	9.31	-3.86
8.52	25.7	23	-1.07	9.32	-3.85
8.01	25.7	22.9	-0.731	9.33	-3.84
8.16	25.7	23	-1.45	9.33	-3.83
7.79	25.8	22.9	-2.82	9.33	-3.83
8.54	25.6	22.9	2.07	9.33	-3.83
8.25	25.6	22.9	-2.94	9.33	-3.82
8.84	25.6	23	-3.13	9.33	-3.82
8.61	25.6	23	1.26	9.34	-3.81
8.26	25.7	23	-0.938	9.34	-3.81
7.86	25.7	22.9	0.0603	9.34	-3.81
7.93	25.7	22.9	-0.236	9.34	-3.8
9.33	25.5	23	-4.54	9.34	-3.8
7.96	25.8	22.9	2.5	9.35	-3.79
7.88	25.8	22.9	-3.24	9.36	-3.78
8.3	25.6	22.9	-1.29	9.36	-3.77
8.17	25.6	23	-2.03	9.36	-3.77
9.37	25.5	23.1	-2.2	9.36	-3.77
9.35	25.5	23	-1.46	9.36	-3.77
8.9	25.6	23	-2.65	9.36	-3.77
8.91	25.6	23	1.35	9.36	-3.76
8.27	25.7	23	0.143	9.36	-3.76
8.39	25.7	22.9	3	9.36	-3.76
7.96	25.7	22.9	0.0309	9.37	-3.76
8.38	25.7	23	-3.29	9.37	-3.76
8.8	25.6	23	-1.66	9.37	-3.75
8.95	25.6	23	-0.859	9.37	-3.75
7.65	25.8	22.9	-4.58	9.37	-3.75
7.73	25.8	22.9	-2.63	9.37	-3.75
9.07	25.6	23.1	-2.37	9.38	-3.74
8.07	25.8	22.9	4.52	9.38	-3.74
8.03	25.7	22.9	-2.28	9.38	-3.73
8.55	25.7	23	3.27	9.38	-3.73
8.11	25.7	22.9	3.8	9.38	-3.72
8.7	25.6	23.1	-3.52	9.38	-3.72
8.15	25.7	22.9	2.68	9.38	-3.72
7.7	25.8	22.9	-3.92	9.39	-3.72
8.16	25.7	22.9	2.92	9.39	-3.72
8.88	25.6	23	-3.35	9.39	-3.72
8.19	25.7	22.9	4.71	9.39	-3.72
7.96	25.7	22.9	-0.593	9.39	-3.71
8.23	25.7	22.9	-0.483	9.39	-3.71
8.9	25.5	23	0.179	9.39	-3.71
7.83	25.8	22.9	4.41	9.39	-3.71
7.93	25.7	22.9	-1.15	9.39	-3.7
9.26	25.6	23	-2.3	9.4	-3.7
9.54	25.5	23.1	-4.89	9.4	-3.7
7.97	25.8	22.9	2.76	9.4	-3.7
7.71	25.8	22.9	2.39	9.4	-3.69
9.35	25.5	23.1	-3.71	9.4	-3.69
8.28	25.7	23	-0.629	9.4	-3.69
8.76	25.6	22.9	1.74	9.4	-3.69
9.11	25.5	23	-0.235	9.4	-3.69
9.02	25.5	23	-4.68	9.4	-3.69
7.67	25.8	22.8	2.92	9.4	-3.69
8.4	25.6	22.9	2.5	9.4	-3.69
9.33	25.5	23	-0.0065	9.41	-3.68
8.45	25.7	23	-1.17	9.41	-3.68
8.72	25.6	23	-2.35	9.41	-3.68
8.93	25.6	23	2.42	9.41	-3.68
8.2	25.6	23	-3.58	9.41	-3.68
7.7	25.8	22.9	1.47	9.41	-3.68
8.81	25.6	23	1.3	9.41	-3.68
8.44	25.6	22.9	0.784	9.41	-3.68
9.04	25.6	23	-2.51	9.41	-3.68
8.42	25.7	22.9	5.27	9.41	-3.68
8.37	25.7	23	-2.88	9.41	-3.68
7.61	25.8	22.8	3.42	9.41	-3.68
8.53	25.7	23	2.44	9.41	-3.67
8.22	25.7	22.9	1.82	9.41	-3.67
8.67	25.6	23	-0.161	9.41	-3.67
8.24	25.7	22.9	2.23	9.41	-3.67
7.78	25.7	23	-3.65	9.41	-3.67
8.08	25.7	22.9	-3.5	9.41	-3.67
8.28	25.6	22.9	0.0025	9.42	-3.66
8.7	25.6	23	-0.328	9.42	-3.66
7.98	25.7	23	-3.79	9.42	-3.66
7.73	25.8	22.8	4.76	9.42	-3.66
7.79	25.8	22.9	-0.792	9.42	-3.66
7.73	25.8	22.9	1.45	9.42	-3.65
7.75	25.7	22.9	-0.963	9.42	-3.65
8.05	25.6	22.9	-4.12	9.42	-3.65
7.51	25.8	22.9	0.911	9.42	-3.65
7.77	25.8	22.9	-3.75	9.43	-3.65
7.63	25.8	23	-4.86	9.43	-3.65
7.68	25.8	22.9	1.88	9.43	-3.64
7.91	25.8	22.8	7.16	9.43	-3.64
9.15	25.6	23.1	-4.63	9.43	-3.64
8.36	25.7	22.9	-2.65	9.43	-3.64
7.56	25.8	22.9	-0.794	9.43	-3.64
7.97	25.8	22.9	-2.5	9.43	-3.64
7.93	25.8	22.8	2.57	9.43	-3.63
7.9	25.7	23	-4.95	9.43	-3.63
8.61	25.7	23	4.34	9.43	-3.63
8.19	25.8	22.9	0.489	9.44	-3.63
8.71	25.6	22.9	1.23	9.44	-3.62
8.66	25.6	22.9	2.86	9.44	-3.62
9.03	25.6	23	-3.16	9.44	-3.62
9.02	25.5	23	-1.12	9.44	-3.62
7.59	25.8	22.9	-4.69	9.44	-3.62
7.61	25.8	22.8	5.17	9.44	-3.61
9.01	25.5	23	0.837	9.44	-3.61
9.57	25.5	23.1	-2.06	9.45	-3.61
7.83	25.7	22.9	-2.45	9.45	-3.61
7.85	25.8	22.8	6	9.45	-3.61
8.02	25.7	22.9	4.88	9.45	-3.61
7.89	25.8	23	-3.6	9.45	-3.61
7.94	25.7	22.9	0.461	9.45	-3.61
8.56	25.6	23	2.77	9.45	-3.61
7.86	25.8	22.9	4.76	9.45	-3.6
9.41	25.5	23	-1.37	9.45	-3.6
8.14	25.8	22.9	3	9.45	-3.6
8.15	25.7	22.8	5.84	9.45	-3.6
8.7	25.5	23	-2.34	9.45	-3.6
7.51	25.9	22.8	1.64	9.45	-3.6
8.15	25.6	22.9	-1.5	9.45	-3.6
7.77	25.8	22.8	6.37	9.45	-3.59
7.46	25.9	22.8	3.14	9.45	-3.59
8.61	25.6	22.9	-1.45	9.45	-3.59
8.92	25.6	23.1	-1.6	9.46	-3.59
7.71	25.9	22.8	5.98	9.46	-3.59
7.84	25.8	23	-3.44	9.46	-3.59
9.41	25.5	23.1	-2.57	9.46	-3.58
7.75	25.8	22.7	7.94	9.46	-3.58
7.62	25.8	22.7	7.26	9.46	-3.58
7.85	25.8	22.8	7.18	9.46	-3.58
8.56	25.6	22.9	2.29	9.46	-3.58
7.71	25.8	22.9	3.68	9.46	-3.57
7.41	25.8	22.9	-2.9	9.46	-3.57
7.61	25.9	22.8	7.98	9.46	-3.57
8.34	25.6	23	2.61	9.46	-3.57
9.43	25.5	23	1.41	9.46	-3.57
7.85	25.8	22.8	5.78	9.46	-3.57
8.51	25.6	23	2.61	9.46	-3.57
8.38	25.6	22.9	4.16	9.47	-3.57
8.71	25.6	23	2.02	9.47	-3.57
8.28	25.7	23	-1.09	9.47	-3.57
9.21	25.6	23.1	1.07	9.47	-3.57
8.27	25.6	22.9	-3.28	9.47	-3.57
7.74	25.7	22.8	0.44	9.47	-3.56
7.52	25.9	22.8	1.75	9.47	-3.56
8.69	25.6	23	3.67	9.47	-3.56
7.51	25.8	22.9	-1.54	9.47	-3.56
7.72	25.8	22.9	1.98	9.47	-3.56
7.52	25.8	22.9	2.78	9.47	-3.56
9.59	25.5	23.1	-4.55	9.47	-3.56
8.51	25.6	23	-0.14	9.47	-3.56
9.08	25.6	23	-4.73	9.48	-3.55
7.53	25.8	22.8	-1.18	9.48	-3.55
9	25.6	23.1	-4.78	9.48	-3.55
8.45	25.6	23	0.496	9.48	-3.55
8.46	25.6	23	-4	9.48	-3.55
7.57	25.7	22.9	-3.86	9.48	-3.54
8.82	25.6	23	1.83	9.48	-3.54
7.43	25.9	22.8	5.56	9.48	-3.54
8.5	25.7	23	4.51	9.48	-3.54
7.79	25.7	22.8	1.63	9.48	-3.54
7.48	25.8	22.8	5.08	9.48	-3.54
8.63	25.6	22.9	-0.699	9.48	-3.54
8.68	25.6	23.1	-4.34	9.48	-3.54
8.73	25.6	22.9	-3.27	9.48	-3.53
8.51	25.7	22.9	4.75	9.48	-3.53
7.46	25.9	22.8	0.683	9.48	-3.53
8.54	25.6	23	3.41	9.48	-3.53
7.8	25.8	22.9	4.15	9.48	-3.53
7.94	25.8	23	1.09	9.49	-3.53
7.79	25.8	22.9	5.01	9.49	-3.53
7.65	25.9	22.9	4.23	9.49	-3.53
8.9	25.6	23	2.43	9.49	-3.53
7.62	25.8	23	-2.66	9.49	-3.52
8.15	25.6	22.9	-0.563	9.49	-3.52
8.89	25.6	23	4.7	9.49	-3.52
7.48	25.9	22.8	-0.636	9.49	-3.52
8.9	25.5	23	-2.18	9.49	-3.52
8.65	25.7	22.9	3.89	9.49	-3.52
8.14	25.6	22.9	2.18	9.49	-3.52
8.44	25.6	22.9	4.63	9.49	-3.52
7.41	25.9	22.7	7.98	9.49	-3.52
8.98	25.6	23	-1.14	9.49	-3.52
7.43	25.8	22.9	1.49	9.5	-3.51
8.79	25.6	23	-3.15	9.5	-3.51
8.79	25.6	23	2.89	9.5	-3.51
8.92	25.6	23	-4.68	9.5	-3.51
8.44	25.6	22.9	5.22	9.5	-3.51
7.51	25.9	22.9	3.8	9.5	-3.51
7.55	25.8	22.9	3.25	9.5	-3.51
7.65	25.7	22.8	-4.99	9.5	-3.51
8.46	25.6	22.9	1.19	9.5	-3.51
7.34	25.9	22.8	1.08	9.5	-3.51
8.89	25.5	23.1	-4.6	9.5	-3.51
8.89	25.6	23	-2.68	9.5	-3.5
8.99	25.6	23	2.5	9.5	-3.5
7.38	25.9	22.8	3.32	9.5	-3.5
7.55	25.9	22.7	6.54	9.5	-3.5
7.6	25.8	22.7	7.46	9.5	-3.5
9.85	25.5	23.1	-0.8	9.5	-3.5
8.23	25.6	22.9	-0.758	9.5	-3.5
8.75	25.6	23	4.91	9.5	-3.5
7.79	25.7	23	0.525	9.5	-3.5
7.34	25.9	22.8	7.55	9.5	-3.5
8.27	25.7	23	-0.312	9.5	-3.5
7.58	25.8	22.7	4.93	9.5	-3.49
7.57	25.8	22.9	2.17	9.5	-3.49
8.85	25.5	23	0.715	9.51	-3.49
7.68	25.8	22.8	4.07	9.51	-3.49
9.53	25.5	23	-4.9	9.51	-3.49
7.35	25.9	22.8	3.17	9.51	-3.49
7.52	25.8	22.7	4.74	9.51	-3.49
8.4	25.6	22.9	-1.47	9.51	-3.49
7.43	25.8	22.8	2.41	9.51	-3.49
7.82	25.8	22.8	7.87	9.51	-3.49
7.42	25.9	22.7	9.12	9.51	-3.49
8.61	25.7	23	-4.4	9.51	-3.49
7.3	25.9	22.8	5.94	9.51	-3.49
7.39	25.9	22.9	1.8	9.51	-3.49
9.27	25.6	23	2.86	9.51	-3.49
7.43	25.9	22.7	7.26	9.51	-3.48
7.91	25.7	22.8	6.55	9.51	-3.48
8.16	25.6	22.9	-1.56	9.51	-3.48
9.3	25.6	23.1	-2.88	9.51	-3.48
9.03	25.5	23	-4.34	9.51	-3.48
8.92	25.5	23	0.0797	9.51	-3.48
7.63	25.8	22.8	-2.37	9.51	-3.48
7.65	25.8	22.8	-2.1	9.51	-3.48
9	25.6	23	2.52	9.51	-3.48
9.87	25.5	23.1	-1.29	9.51	-3.48
7.5	25.9	22.8	0.936	9.51	-3.48
7.5	25.9	22.7	8	9.52	-3.47
8.6	25.7	23.1	-4.96	9.52	-3.47
7.31	26	22.8	5.02	9.52	-3.47
7.58	25.9	22.8	8.29	9.52	-3.47
9.86	25.5	23.1	-1.08	9.52	-3.47
8.46	25.7	22.9	5	9.52	-3.47
7.49	25.9	22.9	-2.48	9.52	-3.47
7.39	25.8	22.9	-4.65	9.52	-3.46
8.83	25.6	22.9	-0.0566	9.52	-3.46
7.94	25.6	22.9	-4.79	9.52	-3.46
7.56	25.8	22.7	6.95	9.52	-3.46
7.51	25.8	22.8	0.288	9.52	-3.46
8.05	25.7	22.9	-3.49	9.52	-3.46
9.57	25.5	23.1	-1.35	9.52	-3.46
7.56	25.9	22.9	0.999	9.52	-3.46
9.02	25.5	23.1	-0.677	9.52	-3.46
8.43	25.7	23	-1.34	9.53	-3.45
9.58	25.5	23.1	-4.55	9.53	-3.45
7.66	25.9	22.9	-0.324	9.53	-3.45
7.3	25.8	22.9	-4.64	9.53	-3.45
7.3	25.8	22.8	-0.879	9.53	-3.45
7.72	25.8	22.8	-3.14	9.53	-3.45
7.56	25.8	22.9	2.91	9.53	-3.45
8.48	25.6	22.9	3.34	9.53	-3.45
8.4	25.7	22.9	3.49	9.53	-3.44
8.15	25.8	23	-0.752	9.53	-3.44
7.57	25.8	22.8	4.03	9.53	-3.44
8.39	25.8	22.9	5.23	9.53	-3.44
9.73	25.5	23	-1.11	9.53	-3.44
7.39	25.9	22.8	5.83	9.54	-3.44
9.15	25.6	23	-3.97	9.54	-3.44
7.55	25.8	22.8	0.454	9.54	-3.44
7.27	25.8	22.9	-4.41	9.54	-3.44
7.67	25.9	22.8	7.83	9.54	-3.43
8.7	25.6	22.9	4.58	9.54	-3.43
7.76	25.8	22.8	0.476	9.54	-3.43
7.37	25.9	22.8	-0.699	9.54	-3.43
7.32	25.9	22.8	5.56	9.54	-3.43
7.88	25.7	22.8	6.75	9.54	-3.43
9.14	25.6	23.1	-0.217	9.54	-3.43
7.18	26	22.7	7.31	9.54	-3.43
7.78	25.9	22.9	3.94	9.54	-3.43
7.29	25.9	22.9	-1.69	9.54	-3.42
7.35	25.9	22.8	0.739	9.54	-3.42
7.51	26	22.8	6.6	9.54	-3.42
8.78	25.6	22.9	-3.22	9.54	-3.42
7.81	25.9	22.7	8.22	9.54	-3.42
7.42	25.8	22.7	6.89	9.54	-3.42
7.49	25.8	22.8	6.97	9.54	-3.42
8.15	25.8	22.9	2.4	9.55	-3.42
7.57	25.7	22.8	1.1	9.55	-3.42
8.33	25.7	23	3.39	9.55	-3.42
7.38	26	22.8	6.96	9.55	-3.41
8.16	25.8	22.9	4.44	9.55	-3.41
8.48	25.7	22.8	3.58	9.55	-3.41
7.98	25.8	22.8	8.52	9.55	-3.41
7.74	25.7	22.9	-3.03	9.55	-3.41
8.55	25.6	22.9	4.44	9.55	-3.41
8.04	25.7	22.8	6.66	9.55	-3.41
7.37	25.8	22.8	-3.18	9.55	-3.41
8.77	25.6	22.9	4.05	9.55	-3.41
8.29	25.7	22.9	6.35	9.55	-3.41
9.76	25.5	23.1	-2.21	9.55	-3.41
9.86	25.4	23.1	-2.5	9.55	-3.41
8.83	25.6	23.1	-4.31	9.55	-3.4
7.47	25.7	22.8	-3.89	9.55	-3.4
7.42	25.9	22.7	6.01	9.55	-3.4
7.1	26	22.7	8.05	9.55	-3.4
7.61	25.8	22.7	7.01	9.55	-3.4
9.26	25.5	23	0.499	9.55	-3.4
8.85	25.5	22.9	-0.184	9.55	-3.4
7.22	25.9	22.8	0.708	9.56	-3.4
8.02	25.7	22.8	1.56	9.56	-3.4
7.67	25.9	22.9	0.828	9.56	-3.4
8.2	25.8	23	0.254	9.56	-3.4
9.45	25.5	23	2.17	9.56	-3.4
8.48	25.7	22.8	7.4	9.56	-3.4
7.33	25.9	22.9	-2.88	9.56	-3.4
7.99	25.8	22.7	9.26	9.56	-3.4
9.68	25.5	23.1	-4.37	9.56	-3.4
8.89	25.6	22.9	3.25	9.56	-3.4
7.91	25.7	22.8	-2.21	9.56	-3.4
7.36	25.9	22.8	6.46	9.56	-3.4
8.05	25.7	22.8	7.78	9.56	-3.39
7.76	25.8	23	-1.94	9.56	-3.39
9.27	25.5	23.1	-2.61	9.56	-3.39
7.55	25.8	22.7	5.01	9.56	-3.39
8.42	25.7	23	0.651	9.56	-3.39
7.48	25.9	22.9	1.86	9.56	-3.39
7.27	26.1	22.7	9.34	9.56	-3.39
8.19	25.7	23	-1.1	9.56	-3.39
8.39	25.7	23.1	-2.78	9.56	-3.39
7.3	25.9	22.7	6.54	9.56	-3.39
7.13	26	22.7	8.7	9.56	-3.39
9.89	25.5	23	-1.03	9.56	-3.39
7.81	25.9	22.8	5.51	9.56	-3.38
9.41	25.5	23	0.178	9.56	-3.38
8.84	25.6	22.9	5.02	9.56	-3.38
7.27	25.9	22.9	-1.72	9.56	-3.38
7.4	25.9	22.8	0.446	9.56	-3.38
8.51	25.7	23.1	-3.82	9.57	-3.38
9.23	25.5	23	-2.47	9.57	-3.38
8.02	25.8	22.9	2.16	9.57	-3.38
9.27	25.5	23	0.335	9.57	-3.38
7.12	26	22.7	7.16	9.57	-3.38
7.16	26	22.7	8.53	9.57	-3.37
7.46	25.8	22.8	4.98	9.57	-3.37
7.77	25.7	22.8	2.86	9.57	-3.37
7.52	25.9	22.8	8.18	9.57	-3.37
7.58	26	22.8	7.77	9.57	-3.37
7.94	25.8	22.9	1.12	9.57	-3.37
7.35	25.8	22.8	-4.52	9.57	-3.37
8.58	25.7	22.8	7.21	9.57	-3.37
9.15	25.6	23	-1.59	9.57	-3.37
8.11	25.8	22.9	-0.0358	9.57	-3.37
7.17	26.1	22.7	9.4	9.57	-3.37
8.5	25.6	22.9	6.78	9.57	-3.37
7.42	25.9	22.9	-4.29	9.57	-3.37
8.17	25.8	22.8	8.86	9.57	-3.37
7.51	25.9	22.8	3.71	9.57	-3.37
7.34	25.9	22.8	0.488	9.57	-3.37
7.26	25.9	22.9	-0.911	9.57	-3.37
7.99	25.6	22.9	1.48	9.57	-3.36
8.39	25.7	23	0.347	9.57	-3.36
7.08	26.1	22.6	8.8	9.57	-3.36
9.44	25.5	23	2.98	9.57	-3.36
7.39	25.9	22.9	-4.59	9.57	-3.36
8.53	25.6	23	3.63	9.58	-3.36
7.27	25.9	22.9	0.923	9.58	-3.36
7.49	25.9	22.8	0.824	9.58	-3.36
7.72	25.8	22.8	-1.64	9.58	-3.36
8.93	25.6	23	3.86	9.58	-3.35
7.29	26	22.6	8.94	9.58	-3.35
8.16	25.8	22.8	5.88	9.58	-3.35
8.39	25.7	23.1	-4.29	9.58	-3.35
7.7	25.8	22.8	-2.48	9.58	-3.35
7.55	25.9	22.8	9.11	9.58	-3.35
9.15	25.5	23	1.72	9.58	-3.35
7.31	25.9	22.7	3.28	9.58	-3.35
7.59	25.8	23	-0.524	9.58	-3.35
8.55	25.6	22.9	5.02	9.58	-3.35
8.26	25.6	22.9	0.21	9.58	-3.35
8.4	25.7	23	0.957	9.58	-3.35
7.99	25.9	22.8	8.78	9.58	-3.34
7.49	25.8	22.8	4.12	9.58	-3.34
8.26	25.7	22.8	6.97	9.59	-3.34
7.06	26.1	22.6	8.64	9.59	-3.34
7.9	25.8	22.9	-2.97	9.59	-3.34
7.97	25.6	22.9	-1.56	9.59	-3.34
7.9	25.7	22.9	4.31	9.59	-3.34
7.4	25.8	22.9	-2.77	9.59	-3.34
7.87	25.9	22.9	3.55	9.59	-3.34
9.04	25.5	23	-3.24	9.59	-3.34
9.06	25.6	23	0.381	9.59	-3.34
7.34	25.9	22.7	8.96	9.59	-3.34
7.46	25.9	22.9	-1.31	9.59	-3.34
7.58	25.8	22.8	3.75	9.59	-3.34
7.17	26	22.6	8.79	9.59	-3.34
8.26	25.8	23	-2.08	9.59	-3.34
9.37	25.6	23.1	-1.6	9.59	-3.33
7.5	25.9	22.9	-1.49	9.59	-3.33
8.12	25.8	22.9	0.421	9.59	-3.33
7.13	26	22.7	6.96	9.59	-3.33
8.01	25.8	22.9	-1.64	9.59	-3.33
7.16	26.1	22.7	10.2	9.59	-3.33
7.64	25.7	22.8	1.55	9.59	-3.33
8.9	25.6	23	3.86	9.59	-3.33
8.29	25.7	22.8	5.1	9.59	-3.33
8.67	25.7	22.9	5.68	9.59	-3.33
7.14	25.9	22.8	1.83	9.59	-3.33
8.69	25.6	22.9	6.29	9.59	-3.33
8.15	25.7	22.8	8.11	9.6	-3.32
9.73	25.5	23.1	0.112	9.6	-3.32
7.23	25.9	22.8	2.44	9.6	-3.32
7.83	25.8	22.8	8.77	9.6	-3.32
7.06	26.1	22.6	9.5	9.6	-3.32
7.28	26	22.8	7.8	9.6	-3.32
9.42	25.5	23	0.252	9.6	-3.32
7.55	26	22.8	7.03	9.6	-3.32
8.68	25.6	22.9	6.12	9.6	-3.32
7.92	25.9	22.8	8.89	9.6	-3.31
7.16	25.9	22.9	-4.52	9.6	-3.31
8.89	25.7	22.9	4.66	9.6	-3.31
7.36	25.8	22.8	2.08	9.6	-3.31
9.22	25.6	22.9	1.26	9.6	-3.31
8.6	25.7	23.1	-4.07	9.6	-3.31
8.23	25.7	23	2.08	9.6	-3.31
8.22	25.6	22.9	-2.27	9.6	-3.31
7.56	25.9	23	-2.65	9.6	-3.31
7.66	25.9	23	-3.33	9.6	-3.31
8.42	25.7	22.8	2.37	9.6	-3.31
8.04	25.8	22.8	9.14	9.6	-3.31
7.57	25.8	22.7	6.23	9.6	-3.31
8.25	25.7	22.8	1.7	9.61	-3.3
8.75	25.5	22.9	2.02	9.61	-3.3
7.38	25.9	22.9	-1.48	9.61	-3.3
9.85	25.5	23.1	-0.199	9.61	-3.3
7.48	25.7	22.9	-2.34	9.61	-3.3
7.19	25.9	22.8	-0.379	9.61	-3.3
7.55	25.9	22.7	4.76	9.61	-3.3
9.56	25.5	23	1.17	9.61	-3.3
8.54	25.6	23.1	0.374	9.61	-3.3
7.13	25.9	22.8	2.31	9.61	-3.3
7.97	25.6	22.9	-2.16	9.61	-3.3
8.33	25.7	23.1	-1.67	9.61	-3.3
8.56	25.6	22.9	5.12	9.61	-3.3
8.81	25.6	22.9	3.97	9.61	-3.3
7.48	25.9	22.9	-0.954	9.61	-3.3
8.32	25.6	22.9	-3.79	9.61	-3.3
8.83	25.6	22.9	2.31	9.61	-3.3
9.02	25.6	23	-0.55	9.61	-3.3
7.15	25.9	22.8	-2.85	9.61	-3.3
7.12	25.9	22.8	3	9.61	-3.3
7.78	25.8	22.9	3.47	9.61	-3.3
7.56	26	22.7	7.14	9.61	-3.29
7.69	25.8	22.7	4.77	9.61	-3.29
7.49	25.9	23	-2.48	9.61	-3.29
7.22	25.9	22.7	5.22	9.61	-3.29
9.81	25.5	23.1	-1.87	9.61	-3.29
9.44	25.6	23.1	0.94	9.61	-3.29
7.35	25.9	22.9	0.828	9.61	-3.29
7.68	25.8	22.7	8.56	9.61	-3.29
8.15	25.8	22.8	5.55	9.61	-3.29
7.05	26.2	22.6	10.1	9.61	-3.29
7.95	25.8	23	-2.76	9.62	-3.29
9.02	25.5	22.9	-3.43	9.62	-3.28
8.09	25.8	22.8	9.31	9.62	-3.28
9.38	25.5	23.1	-4.35	9.62	-3.28
7.94	25.8	22.8	1.46	9.62	-3.28
9.06	25.6	23	4.39	9.62	-3.28
8.56	25.6	23.1	-1.95	9.62	-3.28
7.92	25.8	22.9	3.05	9.62	-3.28
9.4	25.5	23.1	-0.417	9.62	-3.28
7.18	26	22.8	4.13	9.62	-3.28
7.14	26.1	22.6	10.3	9.62	-3.28
7.3	25.9	22.7	8.72	9.62	-3.28
9.59	25.5	23.1	0.933	9.62	-3.28
6.92	26.1	22.6	9.67	9.62	-3.27
7.24	25.9	22.7	6.24	9.62	-3.27
8.95	25.5	23	-1.14	9.62	-3.27
7.14	25.9	22.9	-3.83	9.62	-3.27
7.47	26	22.8	6.63	9.62	-3.27
7.54	25.8	22.7	9.07	9.62	-3.27
9	25.6	23.1	-0.356	9.63	-3.27
7.69	25.8	22.9	3.66	9.63	-3.27
7.16	26	22.6	9.42	9.63	-3.27
8.9	25.7	23	2.16	9.63	-3.27
8.88	25.6	23	3.06	9.63	-3.27
9.23	25.6	23	1.95	9.63	-3.27
7.22	25.9	22.8	-1.69	9.63	-3.27
8.82	25.6	23.1	-3.35	9.63	-3.27
7.55	25.9	22.7	7.4	9.63	-3.26
9.05	25.5	23.1	-2.32	9.63	-3.26
7.25	26.1	22.7	10.3	9.63	-3.26
7.11	25.9	22.8	-2.51	9.63	-3.26
7.9	25.8	22.7	7.34	9.63	-3.26
9.99	25.4	23.1	-3.21	9.63	-3.26
7.67	25.8	22.8	7.62	9.63	-3.26
8.8	25.5	23	-0.135	9.63	-3.26
8.6	25.7	23	-2.27	9.63	-3.26
7.48	25.7	22.8	-3.35	9.63	-3.26
7.19	26.1	22.7	10.6	9.63	-3.26
7.38	25.8	22.8	6.13	9.63	-3.26
8.27	25.6	22.8	5.57	9.63	-3.26
8.54	25.5	22.9	-0.253	9.63	-3.26
8.37	25.6	23	3.31	9.63	-3.26
8.31	25.6	22.9	3.84	9.63	-3.26
8.1	25.8	22.9	8.39	9.63	-3.26
7.09	26.1	22.6	10.8	9.63	-3.26
7.44	25.9	22.9	-1.37	9.63	-3.26
7.41	26	22.7	6.77	9.63	-3.26
7.8	25.8	22.8	8.09	9.63	-3.26
7.54	25.8	22.8	1.76	9.63	-3.25
9.51	25.5	23	-2.73	9.63	-3.25
9.14	25.6	23	-1.66	9.63	-3.25
7.14	26	22.8	-0.24	9.63	-3.25
7.51	25.9	22.8	-1.59	9.63	-3.25
7.11	26	22.8	3.71	9.63	-3.25
7.74	25.8	22.8	3.75	9.63	-3.25
7.3	25.8	22.8	-4.69	9.63	-3.25
7.22	26	22.8	5.42	9.63	-3.25
8	25.9	22.9	6.07	9.63	-3.25
7.69	25.8	22.8	0.101	9.63	-3.25
7.35	25.8	22.8	3.61	9.63	-3.25
7.26	25.8	22.8	-4.53	9.63	-3.25
7.1	26	22.7	4.3	9.64	-3.25
7.56	25.8	22.8	-4.3	9.64	-3.25
6.99	26	22.7	5.12	9.64	-3.25
7.19	25.9	22.8	2.89	9.64	-3.25
7.18	26	22.6	10.5	9.64	-3.25
8.3	25.7	23.1	-2.43	9.64	-3.25
8.73	25.7	22.9	5.57	9.64	-3.25
7.74	25.8	22.8	-2.51	9.64	-3.25
7.18	25.9	22.8	2.12	9.64	-3.25
9.73	25.5	23	-0.809	9.64	-3.24
8.88	25.6	23	6.28	9.64	-3.24
7.44	26	22.7	9.89	9.64	-3.24
7.64	25.9	22.8	9.4	9.64	-3.24
8.09	25.7	22.9	-4.98	9.64	-3.24
7.08	26	22.8	1.69	9.64	-3.24
7.75	25.9	22.8	9.05	9.64	-3.24
9.73	25.5	23.1	-0.462	9.64	-3.24
8.84	25.5	22.9	2.03	9.64	-3.24
7.64	25.7	22.9	-2.84	9.64	-3.24
7.07	26	22.7	5.47	9.64	-3.24
7.77	25.6	22.9	-2.15	9.64	-3.24
7.75	25.9	23	-2.73	9.64	-3.24
6.98	26	22.8	6.43	9.64	-3.24
8.36	25.8	22.8	8.99	9.64	-3.23
7.19	25.9	22.9	-3.88	9.64	-3.23
7.13	26.1	22.6	10.3	9.64	-3.23
7.73	25.9	22.9	0.435	9.64	-3.23
7.91	25.7	22.7	5.98	9.64	-3.23
7.84	25.8	22.9	-4.68	9.64	-3.23
7.14	26	22.7	8.31	9.64	-3.23
7.25	25.9	22.8	6.3	9.65	-3.23
7.32	25.8	22.8	-1.6	9.65	-3.23
7.29	25.9	22.9	-1.62	9.65	-3.23
6.89	26.2	22.6	10.6	9.65	-3.23
7.54	25.9	22.6	9.14	9.65	-3.23
8.06	25.6	23	-4.88	9.65	-3.23
7.25	25.9	22.8	5.22	9.65	-3.23
9.14	25.6	23	5.69	9.65	-3.23
9.5	25.5	23	0.319	9.65	-3.23
8.81	25.6	23.1	-0.16	9.65	-3.23
8.85	25.5	22.9	-1.34	9.65	-3.22
7.24	25.9	22.8	-2.92	9.65	-3.22
7.7	25.9	22.9	-3.15	9.65	-3.22
7.6	25.9	22.8	0.335	9.65	-3.22
8.47	25.6	22.8	6.28	9.65	-3.22
9.09	25.6	23.1	1.01	9.65	-3.22
7.74	25.9	22.9	0.941	9.65	-3.22
7.86	25.7	22.8	2.54	9.65	-3.22
8.27	25.6	22.9	0.057	9.65	-3.22
7.58	25.9	22.9	1.92	9.65	-3.22
9.34	25.6	23	2.01	9.65	-3.22
9.63	25.5	23	3.68	9.65	-3.22
8.77	25.7	23.1	-2.91	9.65	-3.21
7.74	25.7	22.8	-3.75	9.65	-3.21
7.31	25.8	22.9	0.168	9.65	-3.21
7.45	25.9	22.9	-3.11	9.65	-3.21
9.13	25.5	23.1	-1.05	9.65	-3.21
7.45	26	22.7	9.19	9.66	-3.21
9.8	25.4	23.1	-2.91	9.66	-3.21
9.5	25.5	23.1	0.0154	9.66	-3.21
8.41	25.8	23	3.38	9.66	-3.21
8.6	25.7	23	1.92	9.66	-3.21
7.09	26	22.8	3.24	9.66	-3.21
6.93	26	22.7	6.45	9.66	-3.21
7.66	25.8	22.8	-0.392	9.66	-3.21
8.15	25.8	22.9	7.32	9.66	-3.21
7.87	25.7	22.9	2.63	9.66	-3.21
8.05	25.8	22.9	-3.83	9.66	-3.2
9.81	25.5	23	-1.06	9.66	-3.2
7.13	26	22.7	5.77	9.66	-3.2
7.68	25.8	22.9	3.25	9.66	-3.2
6.98	26.2	22.7	9.41	9.66	-3.2
7.46	26	22.7	7.76	9.66	-3.2
7.88	25.8	22.9	6.34	9.66	-3.2
7	26.1	22.6	8.95	9.66	-3.2
7.52	25.9	22.8	8.78	9.66	-3.2
9.63	25.5	23	3.84	9.66	-3.2
9.09	25.5	23	-4.3	9.66	-3.2
7.02	25.9	22.8	1.72	9.66	-3.2
9.65	25.5	23.1	1.32	9.66	-3.2
9.81	25.5	23.2	-4.25	9.66	-3.2
8.67	25.7	22.8	6.79	9.66	-3.2
7.28	26.1	22.7	10.4	9.66	-3.2
7.27	25.8	22.8	-4.52	9.66	-3.2
8.84	25.7	23.1	-4.06	9.66	-3.19
7.1	26.1	22.6	8.73	9.66	-3.19
9.02	25.5	22.9	-3.51	9.66	-3.19
7.05	26.2	22.6	10.9	9.66	-3.19
6.95	26.2	22.6	10.8	9.66	-3.19
9.63	25.4	23.1	-4.12	9.67	-3.19
8.54	25.6	22.9	4.35	9.67	-3.19
9.25	25.6	22.9	1.54	9.67	-3.19
8.13	25.7	23.1	-3.41	9.67	-3.19
7.39	25.8	22.7	7.58	9.67	-3.19
7.07	26	22.8	6.4	9.67	-3.19
7.27	25.9	22.9	3.97	9.67	-3.19
6.78	26.2	22.6	9.97	9.67	-3.19
7.12	26	22.8	6.45	9.67	-3.19
7.32	25.9	22.9	5.44	9.67	-3.18
8.98	25.5	23.1	0.807	9.67	-3.18
7.59	25.9	23	-0.743	9.67	-3.18
6.96	26	22.7	6.82	9.67	-3.18
7	26.1	22.6	8.35	9.67	-3.18
7.29	26	22.7	10	9.67	-3.18
7.13	25.9	22.7	2.72	9.67	-3.18
8.76	25.7	22.9	3.61	9.67	-3.18
7.3	26.1	22.7	10.1	9.67	-3.18
8.36	25.6	22.9	2.09	9.67	-3.18
7.98	25.8	22.9	0.146	9.67	-3.18
7.43	25.8	23	-3.83	9.67	-3.18
8.48	25.6	22.8	3.9	9.67	-3.18
7.59	25.7	22.8	1.3	9.67	-3.18
6.93	26.2	22.6	10	9.67	-3.18
8.6	25.6	22.9	3.12	9.67	-3.18
7.04	26.2	22.6	10.4	9.67	-3.18
7.18	26	22.8	7.15	9.67	-3.18
7.49	25.8	22.8	5.15	9.68	-3.17
6.98	26.1	22.8	4.35	9.68	-3.17
9.8	25.5	23.1	0.913	9.68	-3.17
9.14	25.5	23.1	-0.488	9.68	-3.17
9.39	25.6	23.1	-3.35	9.68	-3.17
7.4	25.9	22.7	4.55	9.68	-3.17
9.25	25.6	23	4.88	9.68	-3.17
7.74	25.7	22.8	-4.3	9.68	-3.17
7.97	25.8	22.7	10.1	9.68	-3.17
7.52	25.9	22.9	2.44	9.68	-3.17
7.6	25.8	22.9	1.78	9.68	-3.17
7.37	25.9	23	-3.06	9.68	-3.16
7.07	25.9	22.8	-2.95	9.68	-3.16
7.98	25.8	22.7	10.4	9.68	-3.16
8.23	25.8	23	-0.959	9.68	-3.16
7.64	25.7	22.8	-0.274	9.68	-3.16
7.73	25.9	23	0.0597	9.68	-3.16
7	26.1	22.7	6.53	9.68	-3.16
7.79	25.8	23	3.19	9.68	-3.16
9.85	25.5	23.1	-0.948	9.68	-3.16
7.53	25.8	22.9	1.44	9.68	-3.16
8.71	25.6	22.9	4.97	9.68	-3.16
6.75	26.2	22.6	9.92	9.68	-3.16
8.32	25.7	23.1	-0.0258	9.68	-3.16
7.02	26	22.8	-2.11	9.68	-3.16
9.36	25.5	23.1	-3.84	9.68	-3.16
7.31	25.9	23	-3.21	9.68	-3.16
7.85	25.7	23	-0.267	9.68	-3.16
8.2	25.7	23	5.14	9.69	-3.16
7.62	25.9	22.9	5.88	9.69	-3.16
7.53	26	22.9	6.85	9.69	-3.16
7.11	25.9	22.8	0.308	9.69	-3.15
7.67	25.9	22.6	9.39	9.69	-3.15
9.14	25.5	22.9	4.14	9.69	-3.15
8.31	25.8	23	1.08	9.69	-3.15
6.97	26.1	22.7	6.54	9.69	-3.15
8.54	25.5	23	-2.49	9.69	-3.15
7.15	25.9	22.8	-0.445	9.69	-3.15
8.89	25.6	23.1	-0.652	9.69	-3.15
7.5	25.9	23	-3.1	9.69	-3.15
8.75	25.6	22.9	7.13	9.69	-3.15
9.93	25.5	23.1	-0.556	9.69	-3.15
7.86	25.7	22.8	7.65	9.69	-3.15
7.32	26	22.8	5.22	9.69	-3.15
7.73	25.7	22.8	-4.16	9.69	-3.15
7.17	26.1	22.8	6.58	9.69	-3.15
7.13	25.9	22.7	9.02	9.69	-3.15
7.86	25.8	22.8	9.2	9.69	-3.15
7	26	22.8	2.39	9.69	-3.14
7.42	25.8	22.7	1.86	9.69	-3.14
7.15	26.2	22.6	10.3	9.69	-3.14
6.82	26.1	22.6	8.98	9.69	-3.14
8.31	25.6	22.9	3.44	9.69	-3.14
7.9	25.8	22.9	-3.01	9.69	-3.14
7.76	25.9	22.7	10.8	9.69	-3.14
8.98	25.5	23	-1.55	9.69	-3.14
7.59	26	22.9	7.95	9.69	-3.14
9.26	25.5	23.1	0.674	9.69	-3.14
7.67	25.7	22.7	5.96	9.7	-3.14
9.28	25.5	23	-0.822	9.7	-3.14
7.16	26.1	22.6	11.1	9.7	-3.14
8.23	25.7	22.9	6.4	9.7	-3.14
7.16	25.9	22.8	0.539	9.7	-3.13
7.41	25.8	22.8	2.86	9.7	-3.13
8.27	25.8	23	-1.08	9.7	-3.13
7.85	25.7	22.8	4.45	9.7	-3.13
6.86	26.2	22.7	7.82	9.7	-3.13
7.2	26.1	22.6	11.5	9.7	-3.13
8.52	25.7	22.9	3.91	9.7	-3.13
8.78	25.7	23	5.81	9.7	-3.13
8.64	25.6	22.9	-4.9	9.7	-3.13
7.72	25.7	22.8	-0.588	9.7	-3.13
7.08	26	22.6	7.58	9.7	-3.13
6.91	26.1	22.6	6.86	9.7	-3.13
7.18	26.1	22.6	11.5	9.7	-3.13
7.2	25.8	22.9	-0.843	9.7	-3.13
8.11	25.7	22.8	6.67	9.7	-3.13
9.69	25.5	23.1	-4.18	9.7	-3.13
7.49	25.8	22.7	2.12	9.7	-3.13
7.64	25.9	22.9	4.28	9.7	-3.13
8.99	25.6	23.1	-4.33	9.7	-3.13
8.72	25.6	23	5.83	9.7	-3.13
8.06	25.6	23	0.325	9.7	-3.13
7.02	25.9	22.9	-1.23	9.7	-3.12
8.19	25.8	22.7	7.48	9.7	-3.12
7.56	25.9	22.9	6.83	9.7	-3.12
9.17	25.5	23	-1.11	9.7	-3.12
7.34	25.9	22.6	10.5	9.7	-3.12
7.74	26	22.8	7.11	9.7	-3.12
8.11	25.8	23	0.15	9.7	-3.12
7.03	25.9	22.9	-4.93	9.7	-3.12
7.39	25.9	22.7	9.36	9.7	-3.12
7.54	25.7	22.8	5.43	9.7	-3.12
8.41	25.7	23	4.42	9.7	-3.12
8.03	25.8	23	-0.116	9.7	-3.12
7.64	25.9	22.9	5.3	9.71	-3.12
8.29	25.6	22.8	-0.0599	9.71	-3.12
8.53	25.7	23.1	-4.06	9.71	-3.12
6.94	26.2	22.6	11.4	9.71	-3.12
9.48	25.5	23	4.42	9.71	-3.12
7.75	25.9	22.6	9.27	9.71	-3.11
9.94	25.4	23.1	1.99	9.71	-3.11
7.51	26	22.8	8.76	9.71	-3.11
7.09	25.9	22.7	2.77	9.71	-3.11
7.5	25.9	22.9	4.77	9.71	-3.11
7.01	25.9	22.8	-4.38	9.71	-3.11
7	26.2	22.8	7.89	9.71	-3.11
7.15	25.8	22.9	-2.2	9.71	-3.11
9.74	25.5	23.1	1.82	9.71	-3.11
8.89	25.6	22.9	7.97	9.71	-3.11
7.13	26.1	22.6	11.6	9.71	-3.11
7.75	25.9	22.9	-4.76	9.71	-3.11
7.32	25.9	23	-3.95	9.71	-3.1
9.57	25.5	23.1	2.76	9.71	-3.1
7.06	26	22.9	0.387	9.71	-3.1
8.28	25.8	22.9	-2.12	9.71	-3.1
8.83	25.7	23	3.47	9.71	-3.1
8.11	25.8	22.8	6.28	9.71	-3.1
7.49	25.9	22.9	-1.59	9.71	-3.1
6.95	26	22.7	3.73	9.71	-3.1
8.15	25.7	22.7	9.38	9.71	-3.1
8.74	25.5	22.9	-1.17	9.72	-3.1
8.42	25.6	23	5.07	9.72	-3.1
6.99	26.3	22.6	10.8	9.72	-3.1
7.06	25.9	22.8	-4.06	9.72	-3.1
7.13	26	22.8	6.2	9.72	-3.1
6.96	26.1	22.5	11	9.72	-3.09
8.65	25.7	22.9	7.69	9.72	-3.09
7.08	26	22.8	5.64	9.72	-3.09
7.68	25.9	23	-4.71	9.72	-3.09
7.27	25.8	22.9	0.244	9.72	-3.09
8.66	25.6	23	3.71	9.72	-3.09
7.65	26	22.7	10.3	9.72	-3.09
7.49	25.9	23	-3.77	9.72	-3.09
8.32	25.7	22.8	7.24	9.72	-3.09
7.11	26	22.8	2.19	9.72	-3.09
6.91	26.2	22.7	7.55	9.72	-3.09
9.04	25.6	22.9	1.08	9.72	-3.09
7.11	26	22.9	-1.59	9.72	-3.09
7.12	26.1	22.5	10.3	9.72	-3.09
7.69	25.8	23	-3.2	9.72	-3.09
7.22	26.1	22.8	6.39	9.72	-3.09
9.34	25.6	23	2.3	9.72	-3.09
7.19	25.8	22.9	-2.91	9.72	-3.09
7.24	25.9	22.9	3.22	9.72	-3.08
7.44	26.1	22.7	7.92	9.72	-3.08
8.5	25.6	23	2.01	9.72	-3.08
7.17	26.1	22.6	8.84	9.72	-3.08
6.86	26.1	22.6	6.84	9.72	-3.08
9.12	25.6	23	-1.29	9.72	-3.08
7.45	25.8	22.8	-2.89	9.73	-3.08
8.36	25.8	22.8	7.28	9.73	-3.08
8.06	25.9	22.8	9	9.73	-3.08
6.98	26	22.7	6.2	9.73	-3.08
6.75	26.1	22.6	7.97	9.73	-3.08
7.45	26.1	22.6	11	9.73	-3.08
9.83	25.5	23	2.37	9.73	-3.08
7.89	25.9	22.9	5.38	9.73	-3.08
6.98	26	22.7	3.61	9.73	-3.08
7.48	25.9	22.6	10.7	9.73	-3.08
7.75	25.8	22.7	5.12	9.73	-3.08
8.34	25.7	22.9	-3.63	9.73	-3.08
8.61	25.6	22.9	-1.33	9.73	-3.08
8.96	25.6	23.1	-4.74	9.73	-3.08
6.83	26.1	22.6	10.1	9.73	-3.08
7.99	25.9	22.9	3.16	9.73	-3.08
7.29	26	22.8	-1.95	9.73	-3.08
7.9	25.6	22.8	-1.98	9.73	-3.08
9.32	25.6	23	6.26	9.73	-3.07
8.51	25.6	23	2.77	9.73	-3.07
7.6	25.9	22.8	3.74	9.73	-3.07
8.4	25.7	23	2.22	9.73	-3.07
7.56	25.9	22.8	1.98	9.73	-3.07
7.72	25.8	22.6	8.02	9.73	-3.07
7.02	26.2	22.7	10.8	9.73	-3.07
7.14	26.1	22.6	11.4	9.73	-3.07
7.28	25.9	23	-2.11	9.73	-3.07
7.99	25.7	22.8	6.66	9.73	-3.07
7.56	26	22.8	7.78	9.73	-3.07
8.6	25.7	23	7.09	9.73	-3.07
7.32	26.1	22.7	10.8	9.73	-3.07
7.87	25.7	23	-1.79	9.73	-3.06
8	25.7	22.9	4.31	9.73	-3.06
7.74	25.7	23	-3.92	9.74	-3.06
7.13	26.1	22.5	11.7	9.74	-3.06
9.04	25.5	22.9	5.29	9.74	-3.06
7.03	26.1	22.8	5.39	9.74	-3.06
8.73	25.7	23	1.38	9.74	-3.06
7.2	25.8	22.9	-3.05	9.74	-3.06
6.89	26	22.8	5.67	9.74	-3.06
9.01	25.7	23	3.23	9.74	-3.06
7.87	25.9	22.8	7.4	9.74	-3.06
9.3	25.6	23.1	1.15	9.74	-3.06
8.12	25.7	22.8	1.25	9.74	-3.06
8.74	25.6	23.1	0.848	9.74	-3.06
7.15	25.9	22.7	-0.009	9.74	-3.06
6.95	26	22.7	3.17	9.74	-3.06
7.92	25.7	23	-0.485	9.74	-3.05
7.53	25.8	23	-2.13	9.74	-3.05
8.14	25.7	23	6.08	9.74	-3.05
7.84	26	22.7	9.93	9.74	-3.05
6.95	26	22.9	-0.923	9.74	-3.05
8.33	25.7	22.8	1.91	9.74	-3.05
8.43	25.7	22.8	2.38	9.74	-3.05
7.96	25.9	22.8	4.11	9.74	-3.05
7.55	25.9	22.9	7.03	9.74	-3.05
7.44	25.9	22.8	9.2	9.74	-3.05
8.2	25.8	22.9	0.653	9.74	-3.05
9	25.5	23	-3.47	9.74	-3.05
7.05	26	22.9	2.78	9.74	-3.05
8.48	25.6	23.1	-0.139	9.74	-3.05
9.57	25.5	23	1.26	9.74	-3.05
7.46	25.8	22.9	2.19	9.74	-3.05
6.91	26	22.7	6.13	9.74	-3.05
7.04	26.2	22.7	8.27	9.74	-3.05
7.13	25.9	22.7	2.94	9.74	-3.05
9.14	25.5	23	4.82	9.75	-3.04
7.61	25.9	22.9	0.305	9.75	-3.04
8.15	25.8	22.9	6.61	9.75	-3.04
7.19	25.8	22.8	4.66	9.75	-3.04
7.78	25.9	22.7	8.06	9.75	-3.04
7.6	25.9	22.9	6.62	9.75	-3.04
9.38	25.6	23	6.68	9.75	-3.04
7.64	25.8	22.8	8.48	9.75	-3.04
6.92	26	22.8	-1.17	9.75	-3.04
8.25	25.6	22.9	0.588	9.75	-3.04
7.38	25.8	22.7	4.15	9.75	-3.04
8.54	25.8	22.8	8.57	9.75	-3.04
9.66	25.5	23	-5	9.75	-3.04
9.41	25.6	23	4.94	9.75	-3.04
6.93	25.9	22.8	1.75	9.75	-3.04
6.78	26.1	22.6	7.28	9.75	-3.04
9.86	25.5	23.1	0.0187	9.75	-3.03
8.31	25.7	23	4.75	9.75	-3.03
7.59	25.7	22.9	0.0488	9.75	-3.03
6.71	26.2	22.5	11.2	9.75	-3.03
7.14	25.9	22.8	4.57	9.75	-3.03
7.56	25.7	22.8	-3.96	9.75	-3.03
7.13	25.9	22.8	-4.61	9.75	-3.03
7.73	25.6	22.9	-3.99	9.76	-3.03
7.48	25.9	22.7	0.837	9.76	-3.03
7.39	25.7	22.9	-4.18	9.76	-3.03
6.99	26	22.8	5.29	9.76	-3.03
7.27	25.8	22.8	-0.236	9.76	-3.03
7.13	25.8	22.8	2.02	9.76	-3.03
8.17	25.7	22.8	1.49	9.76	-3.03
8.37	25.7	23.1	-0.404	9.76	-3.03
7.91	25.8	22.7	5.53	9.76	-3.02
6.98	26.1	22.8	4.75	9.76	-3.02
7.67	25.9	22.9	1.91	9.76	-3.02
8.14	25.8	22.9	5.15	9.76	-3.02
9.25	25.6	23	-1.92	9.76	-3.02
8.54	25.7	22.9	0.209	9.76	-3.02
9.92	25.5	23	-4.37	9.76	-3.02
8.04	25.8	22.9	0.0796	9.76	-3.02
8.24	25.8	22.9	3.96	9.76	-3.02
6.89	26	22.7	3.74	9.76	-3.02
9.38	25.6	23	5.22	9.76	-3.02
8.6	25.7	22.9	8.72	9.76	-3.02
6.77	26.2	22.5	11.2	9.76	-3.02
8.02	25.9	22.9	5.68	9.76	-3.02
7.79	26	22.8	6.44	9.76	-3.02
7.44	26.1	22.6	9.59	9.76	-3.02
9.81	25.5	23	-3.16	9.76	-3.02
7.56	25.8	22.7	2.05	9.76	-3.02
9.33	25.5	23.1	-0.0937	9.76	-3.02
7.29	25.8	23	-3.8	9.76	-3.02
8.45	25.8	23	0.675	9.76	-3.01
6.98	26.2	22.7	6.45	9.76	-3.01
7.51	25.7	22.9	-1.71	9.76	-3.01
8.58	25.7	23	-2.97	9.76	-3.01
8.03	25.7	23	1.48	9.76	-3.01
6.94	26.1	22.8	5.5	9.76	-3.01
9.8	25.5	23	0.588	9.76	-3.01
7.76	25.9	22.6	9.06	9.76	-3.01
8.26	25.7	22.8	-0.952	9.76	-3.01
8.67	25.6	23	3.78	9.76	-3.01
7.21	25.9	22.6	7.18	9.77	-3.01
7.5	25.9	22.7	4.12	9.77	-3.01
6.77	26.3	22.6	10.9	9.77	-3.01
8.18	25.7	23.1	-0.456	9.77	-3.01
7.26	25.9	22.9	-0.927	9.77	-3.01
8.82	25.6	22.9	-1.53	9.77	-3.01
8.41	25.7	22.9	2.25	9.77	-3.01
7.19	25.9	22.6	9.46	9.77	-3.01
7.93	25.6	22.9	-2.23	9.77	-3
7.13	26	22.7	5.25	9.77	-3
7.87	25.8	23	-1.86	9.77	-3
8.15	25.8	22.8	3.07	9.77	-3
8.95	25.5	23.1	-2.86	9.77	-3
7.1	26	22.8	-4.46	9.77	-3
7.7	26	22.7	11.4	9.77	-3
7.14	25.9	22.9	-1.07	9.77	-3
8.15	25.6	23.1	-3.65	9.77	-3
9.04	25.6	23	6.66	9.77	-3
7.13	26.2	22.7	8.56	9.77	-3
7.72	25.8	22.8	2.15	9.77	-3
8.15	25.8	22.9	-0.234	9.77	-3
9.2	25.6	23	-0.157	9.77	-3
8.09	25.8	22.8	10.4	9.77	-3
7.12	26.1	22.8	6.18	9.77	-3
7	25.9	22.7	3.62	9.77	-3
7.88	25.9	23	-4.05	9.77	-3
6.73	26.2	22.5	9.25	9.77	-3
8.09	25.6	23	-1.03	9.77	-3
7.58	25.7	22.8	3.05	9.77	-3
9.67	25.5	23	3.35	9.77	-3
7.7	26	22.7	10.1	9.77	-3
6.98	26	22.8	5.98	9.77	-3
7.54	25.9	22.7	4.54	9.77	-3
7.31	26.2	22.7	11.1	9.77	-2.99
6.89	26	22.8	-4.48	9.77	-2.99
7.31	26.1	22.7	9.48	9.77	-2.99
7.47	26	22.9	-1.38	9.77	-2.99
6.91	26.1	22.8	2.02	9.77	-2.99
9.94	25.5	23.1	-0.178	9.77	-2.99
9.66	25.5	23	4.63	9.77	-2.99
6.7	26.1	22.7	7.54	9.77	-2.99
7.46	25.7	22.9	-4.59	9.77	-2.99
7.07	26	22.9	2.07	9.78	-2.99
6.98	26	22.8	2.66	9.78	-2.99
7.09	26.2	22.7	9.63	9.78	-2.99
7.97	25.9	22.7	9.43	9.78	-2.99
6.88	26.3	22.6	11	9.78	-2.99
9.3	25.6	23	3.01	9.78	-2.99
7.94	25.7	22.9	5.16	9.78	-2.99
7.12	26.2	22.6	12	9.78	-2.98
7.94	25.7	23	-0.454	9.78	-2.98
7.69	26	22.7	9.15	9.78	-2.98
8.07	25.6	22.8	2.26	9.78	-2.98
9.64	25.5	23	4.93	9.78	-2.98
8.48	25.7	22.9	-4.69	9.78	-2.98
7.5	25.8	22.6	8.39	9.78	-2.98
7.76	25.8	22.8	-2.48	9.78	-2.98
7.36	26	22.5	11	9.78	-2.98
6.94	26.1	22.6	11.1	9.78	-2.98
7.2	25.8	22.8	2.05	9.78	-2.98
6.78	26.1	22.7	7.7	9.78	-2.98
6.82	26.2	22.7	7.89	9.78	-2.98
7.91	25.6	22.8	-3.62	9.78	-2.98
9.54	25.6	23	4.87	9.78	-2.98
8.66	25.6	22.8	8.05	9.78	-2.98
9.57	25.5	23.1	2.79	9.78	-2.98
7.16	26	22.9	-1.11	9.78	-2.98
8.17	25.6	22.8	-0.648	9.78	-2.98
6.7	26.1	22.7	8.7	9.78	-2.97
8.68	25.7	23	5.9	9.78	-2.97
7.7	25.9	22.6	8.14	9.78	-2.97
6.96	25.9	22.9	-2.97	9.78	-2.97
6.97	25.9	22.8	0.184	9.78	-2.97
7.04	25.9	22.8	2.59	9.78	-2.97
9.43	25.5	23	5.66	9.78	-2.97
7.4	25.8	22.7	7.83	9.78	-2.97
7.62	26	22.8	9.27	9.78	-2.97
6.93	26	22.5	9.6	9.78	-2.97
6.86	26.1	22.6	6.99	9.78	-2.97
7.65	26	22.8	9.7	9.78	-2.97
8.06	25.8	22.7	6.89	9.78	-2.97
8.16	25.8	22.8	9.96	9.78	-2.97
6.79	26.2	22.7	9.56	9.78	-2.97
8.74	25.7	22.9	-3.5	9.79	-2.97
6.67	26.3	22.6	8.31	9.79	-2.97
9.18	25.6	22.9	7.4	9.79	-2.97
6.64	26.2	22.6	8.07	9.79	-2.97
9.51	25.5	23	-2.48	9.79	-2.97
9.96	25.5	23	3.4	9.79	-2.97
7.09	26.2	22.7	7.97	9.79	-2.97
7.77	25.9	22.9	2.23	9.79	-2.97
8.37	25.6	22.9	-1.45	9.79	-2.97
8.23	25.7	22.9	-4.78	9.79	-2.97
8.25	25.6	23	0.253	9.79	-2.97
7.4	25.8	22.8	0.987	9.79	-2.97
7.27	25.9	22.9	5.19	9.79	-2.96
8.12	25.9	22.9	3.81	9.79	-2.96
8.06	25.6	22.8	4.3	9.79	-2.96
8.99	25.7	23.1	-3.63	9.79	-2.96
6.88	26	22.9	-1.66	9.79	-2.96
7.25	25.9	22.9	1.91	9.79	-2.96
9.74	25.5	23	-2.9	9.79	-2.96
6.85	26	22.6	7.95	9.79	-2.96
7.05	26.1	22.8	5.92	9.79	-2.96
9.99	25.5	23.1	-2.18	9.79	-2.96
8.4	25.7	23	2.21	9.79	-2.96
7.94	25.8	22.7	6.83	9.79	-2.96
8.29	25.8	22.8	8.52	9.79	-2.96
7.37	25.9	22.7	-0.791	9.79	-2.96
9.18	25.6	23	7.31	9.79	-2.96
6.7	26.4	22.5	11.2	9.79	-2.95
7.88	25.6	22.9	1.42	9.79	-2.95
7.39	25.9	23	-0.414	9.79	-2.95
7.66	25.7	22.9	1.74	9.79	-2.95
6.76	26.1	22.6	9.96	9.79	-2.95
8	25.9	22.9	-1.4	9.79	-2.95
7.13	25.8	22.8	1.09	9.8	-2.95
7.06	26	22.9	0.205	9.8	-2.95
7.37	26	22.9	4.84	9.8	-2.95
6.67	26.2	22.7	8.27	9.8	-2.95
8.92	25.7	23	-0.462	9.8	-2.95
7.42	25.7	22.8	-0.86	9.8	-2.95
7.11	25.9	22.8	3.93	9.8	-2.95
8.02	25.9	22.7	10.3	9.8	-2.95
8.25	25.8	22.8	4.33	9.8	-2.95
9.26	25.5	23	4.78	9.8	-2.95
9.23	25.5	23.2	-3.76	9.8	-2.95
7.66	25.7	22.7	4.42	9.8	-2.95
8.48	25.6	22.9	3.36	9.8	-2.95
7.47	25.7	22.8	2.96	9.8	-2.95
7.07	26.1	22.6	8.23	9.8	-2.95
6.67	26.2	22.5	9.71	9.8	-2.95
7.96	25.6	22.8	5.32	9.8	-2.95
7.8	25.6	22.8	-3.36	9.8	-2.95
9.36	25.5	23	2.88	9.8	-2.95
7.13	26	22.7	1.07	9.8	-2.95
8.45	25.7	22.7	9.26	9.8	-2.95
6.96	26.2	22.6	8.37	9.8	-2.95
6.78	26.2	22.7	9.21	9.8	-2.95
7.07	26.1	22.5	10.3	9.8	-2.94
7.66	25.8	22.8	-1.74	9.8	-2.94
8.06	25.7	22.7	4.95	9.8	-2.94
6.97	26.1	22.5	10.8	9.8	-2.94
8.56	25.8	22.9	9.1	9.8	-2.94
7.28	25.9	22.6	10.9	9.8	-2.94
9.16	25.5	22.9	-1.12	9.8	-2.94
7.12	26	22.7	10.1	9.8	-2.94
6.63	26.3	22.7	9.15	9.8	-2.94
7.65	26	22.8	10.2	9.8	-2.94
6.98	26	22.9	2.55	9.8	-2.94
7.92	25.6	22.9	1.58	9.8	-2.94
7.75	25.9	22.9	3.37	9.8	-2.94
7.28	25.9	22.7	4.86	9.8	-2.94
8.4	25.6	23	0.667	9.8	-2.94
8.21	25.6	22.8	0.854	9.8	-2.94
9.9	25.5	23	4.66	9.8	-2.94
9.14	25.6	23	4.65	9.8	-2.94
7.16	25.9	22.8	5.04	9.8	-2.94
8.04	25.8	22.7	7.86	9.81	-2.93
7.15	25.8	22.8	-0.927	9.81	-2.93
8.86	25.5	22.9	1.82	9.81	-2.93
7.8	25.9	22.8	9.06	9.81	-2.93
7.78	25.8	22.6	8.71	9.81	-2.93
7.62	25.9	22.9	-4.82	9.81	-2.93
6.71	26.2	22.7	8.77	9.81	-2.93
7.23	25.9	23	-2.06	9.81	-2.93
8.54	25.7	23.1	0.578	9.81	-2.93
7.16	25.9	22.8	3.6	9.81	-2.93
7.86	25.8	23	3.39	9.81	-2.93
7.65	25.7	22.7	3.8	9.81	-2.93
6.55	26.3	22.5	11	9.81	-2.93
7.04	25.9	22.9	3.26	9.81	-2.93
6.83	26.3	22.5	12	9.81	-2.93
7.49	25.7	22.8	-3.67	9.81	-2.93
8.3	25.8	23	2.64	9.81	-2.92
7.11	26	22.9	0.858	9.81	-2.92
7.35	26.1	22.6	11.7	9.81	-2.92
6.9	26	22.7	6.26	9.81	-2.92
6.53	26.3	22.6	10.7	9.81	-2.92
7.13	26.1	22.6	11.7	9.81	-2.92
7.29	26.1	22.7	8.17	9.81	-2.92
8.94	25.7	22.9	5.78	9.81	-2.92
7.23	26	22.9	6.64	9.81	-2.92
6.88	26	22.7	2.76	9.81	-2.92
7.14	26.1	22.6	6.89	9.81	-2.92
9.27	25.5	23	0.485	9.81	-2.92
7.85	25.9	22.9	7.71	9.81	-2.92
7.51	25.8	22.7	-1.07	9.81	-2.92
7.96	25.9	22.9	0.164	9.81	-2.92
8.44	25.7	22.8	1.95	9.81	-2.92
9.12	25.6	22.9	6.7	9.81	-2.92
7.37	25.9	22.8	-4.37	9.81	-2.92
7.83	25.6	22.8	1.53	9.82	-2.92
7.16	26	22.8	-2.2	9.82	-2.92
8.23	25.8	22.8	10.3	9.82	-2.91
7.18	25.8	22.7	6.26	9.82	-2.91
7.67	25.7	22.8	-2.99	9.82	-2.91
9.95	25.5	23.1	1.62	9.82	-2.91
9.49	25.6	23.1	1.18	9.82	-2.91
8.41	25.8	22.8	6.92	9.82	-2.91
7.89	25.9	22.6	11.2	9.82	-2.91
8.02	25.6	23	-4.5	9.82	-2.91
8.48	25.7	23.1	0.867	9.82	-2.91
9.1	25.6	22.9	0.929	9.82	-2.91
7.2	25.9	22.8	-4.87	9.82	-2.91
7.16	26	22.8	0.129	9.82	-2.91
7.58	25.7	22.7	1.83	9.82	-2.91
7.32	25.8	22.8	3.82	9.82	-2.91
9.19	25.5	23.1	1.68	9.82	-2.91
6.96	26.2	22.7	10.5	9.82	-2.91
9.9	25.5	23	-0.573	9.82	-2.91
6.95	26	22.8	-0.0943	9.82	-2.9
7.99	25.9	22.7	7.11	9.82	-2.9
7.63	25.9	22.6	10.5	9.82	-2.9
7.18	25.9	22.5	9.19	9.82	-2.9
6.75	26.1	22.8	4.76	9.82	-2.9
9.14	25.6	22.9	3.44	9.82	-2.9
7.64	25.9	23	-2.81	9.82	-2.9
9.96	25.5	23.1	2.05	9.82	-2.9
7.61	26.1	22.7	10.6	9.82	-2.9
9.15	25.6	22.9	8.05	9.82	-2.9
7	26.2	22.8	7.02	9.82	-2.9
7.07	26	22.8	-3.53	9.82	-2.9
7.6	25.7	22.8	0.776	9.82	-2.9
7.05	26.1	22.6	11.6	9.82	-2.9
6.91	26.1	22.5	10.7	9.82	-2.9
7.49	25.9	23	-0.279	9.82	-2.9
9.25	25.6	23	5.93	9.82	-2.9
7.16	26.1	22.5	12	9.82	-2.9
7.64	25.9	22.6	8.5	9.82	-2.9
8.93	25.6	22.9	-0.851	9.82	-2.9
7.88	25.8	23	0.808	9.82	-2.9
7.16	25.8	22.8	-3	9.83	-2.9
9.43	25.6	23.1	3.25	9.83	-2.9
9.19	25.5	22.9	5.21	9.83	-2.9
6.85	26.1	22.6	10.6	9.83	-2.9
6.99	26.1	22.8	-1.12	9.83	-2.9
7.51	25.9	22.7	3.17	9.83	-2.9
9.99	25.4	23.2	-3.89	9.83	-2.89
6.66	26.3	22.7	9.38	9.83	-2.89
6.9	26	22.7	6.76	9.83	-2.89
7.69	25.9	22.9	1.27	9.83	-2.89
9.04	25.6	22.9	8.41	9.83	-2.89
8.1	25.7	22.7	9.64	9.83	-2.89
7.29	26.1	22.8	8.19	9.83	-2.89
7.63	25.8	22.7	4.77	9.83	-2.89
7.06	26.1	22.8	5.36	9.83	-2.89
6.68	26.5	22.5	11.5	9.83	-2.89
7.64	26	22.8	10.1	9.83	-2.89
9.23	25.5	23.1	-2.03	9.83	-2.89
6.65	26.1	22.6	7.38	9.83	-2.89
8.94	25.7	23	-1.04	9.83	-2.89
8.41	25.7	22.8	2.43	9.83	-2.89
8.95	25.5	23	-4.75	9.83	-2.89
7.27	25.9	22.6	9.17	9.83	-2.89
7.66	25.9	22.9	-1.13	9.83	-2.89
6.86	26.2	22.7	9.48	9.83	-2.89
7.51	26	22.9	-2.43	9.83	-2.89
7.53	25.7	23	-4.39	9.83	-2.89
6.88	26	22.8	-3.16	9.83	-2.89
9.37	25.6	23.1	-0.134	9.83	-2.89
7.62	26	22.9	1.04	9.83	-2.89
6.85	26.3	22.6	9.82	9.83	-2.89
6.89	26	22.7	0.528	9.83	-2.89
7.91	25.8	22.8	4.23	9.83	-2.89
6.8	26.1	22.8	2.9	9.83	-2.89
8.48	25.8	23	2.99	9.83	-2.89
8.54	25.5	23	-2.35	9.83	-2.89
6.87	26.2	22.8	8.67	9.83	-2.89
8.29	25.7	22.8	-0.916	9.83	-2.88
7.07	25.9	22.7	5.39	9.83	-2.88
9.65	25.5	23	3.85	9.83	-2.88
7.18	25.9	22.7	-1.32	9.83	-2.88
7.68	25.8	22.6	9.65	9.83	-2.88
7.84	25.9	22.8	4.68	9.83	-2.88
7.4	26	22.8	9.42	9.83	-2.88
7.33	26	22.9	-2	9.83	-2.88
7.69	25.7	22.8	-3.41	9.84	-2.88
6.93	26.3	22.7	9.26	9.84	-2.88
8.35	25.8	22.7	10.4	9.84	-2.88
7.38	26.1	22.8	8.62	9.84	-2.88
7.08	25.9	22.7	9.04	9.84	-2.88
7.72	26	22.8	7.48	9.84	-2.88
8.41	25.5	23	-1.97	9.84	-2.88
8.71	25.6	23.1	-2.02	9.84	-2.88
7.02	25.9	22.7	2.46	9.84	-2.88
6.99	26.2	22.5	10.3	9.84	-2.88
7.53	26	22.8	8.53	9.84	-2.88
6.9	26.1	22.7	5.46	9.84	-2.87
6.98	25.9	22.8	-0.149	9.84	-2.87
7.24	25.8	22.6	5.59	9.84	-2.87
9.06	25.6	22.9	7.18	9.84	-2.87
7.45	26	22.9	4.15	9.84	-2.87
8.15	25.8	22.8	9.86	9.84	-2.87
7.27	26	22.8	0.859	9.84	-2.87
7.04	26.3	22.7	9.74	9.84	-2.87
6.79	26.1	22.8	3.09	9.84	-2.87
8.07	25.9	22.9	2.93	9.84	-2.87
6.91	26.1	22.8	4.02	9.84	-2.87
6.86	26	22.8	3.64	9.84	-2.87
6.92	26.3	22.5	11.1	9.84	-2.87
6.48	26.3	22.5	9.77	9.84	-2.87
7.47	26	22.9	-3.2	9.84	-2.87
9.6	25.6	23	-0.668	9.84	-2.87
7.98	25.7	23	-2.1	9.84	-2.87
7.52	25.8	22.6	8.21	9.84	-2.87
6.88	26.4	22.6	10.1	9.84	-2.87
7.85	25.9	22.8	5.07	9.84	-2.87
8.3	25.8	23.1	-4.97	9.84	-2.87
7.02	25.9	22.8	3.15	9.84	-2.86
6.79	26.1	22.5	9.69	9.84	-2.86
8.1	25.6	22.9	4.11	9.84	-2.86
8.21	25.8	23	2.72	9.84	-2.86
7.26	26.2	22.6	11.1	9.84	-2.86
9.11	25.6	23	5.26	9.84	-2.86
7.96	25.8	23	-2.87	9.84	-2.86
7.24	25.8	22.7	-1.07	9.84	-2.86
9.35	25.4	23	-2.86	9.85	-2.86
7.54	26	22.7	5.68	9.85	-2.86
8.11	25.7	23	5.15	9.85	-2.86
7.05	25.9	22.8	-3.18	9.85	-2.86
8.09	25.8	22.7	10.9	9.85	-2.86
9.36	25.5	23.1	-0.5	9.85	-2.86
7.65	26.1	22.7	10.8	9.85	-2.86
7	25.9	22.8	-0.645	9.85	-2.86
6.62	26.2	22.5	11.1	9.85	-2.86
6.85	26.1	22.7	3.57	9.85	-2.86
6.89	26.2	22.7	7.41	9.85	-2.86
7.39	26	22.8	-0.457	9.85	-2.86
7.5	25.8	22.7	7.01	9.85	-2.86
7.66	26	22.6	11.7	9.85	-2.86
6.86	25.9	22.8	-0.635	9.85	-2.86
7.38	26.1	22.8	6.13	9.85	-2.86
7.08	25.9	22.9	4.55	9.85	-2.85
7.63	25.7	22.8	2.41	9.85	-2.85
8.63	25.7	23.1	-2.06	9.85	-2.85
9.45	25.5	23.1	-3.08	9.85	-2.85
7.01	26	22.9	1.17	9.85	-2.85
7.12	26.1	22.9	-1.3	9.85	-2.85
7.33	25.7	22.8	-2.76	9.85	-2.85
8.67	25.5	22.9	4.58	9.85	-2.85
7.38	25.9	22.6	6.65	9.85	-2.85
7.1	26.1	22.9	0.96	9.85	-2.85
7.21	25.9	23	-3.47	9.85	-2.85
7.84	25.6	22.8	-3.65	9.85	-2.85
7.05	26.2	22.5	12.3	9.85	-2.85
8.27	25.7	22.7	6.46	9.85	-2.85
7.91	25.8	22.8	10.3	9.85	-2.85
8.23	25.6	22.8	5.1	9.85	-2.85
6.53	26.3	22.5	11.3	9.85	-2.85
8.47	25.6	23.1	-2.14	9.85	-2.85
7.6	26	22.6	11.8	9.85	-2.85
9.67	25.5	23.2	-1.85	9.85	-2.84
8.27	25.6	22.8	8.15	9.85	-2.84
7.87	25.9	22.7	11.3	9.85	-2.84
8.76	25.7	23	1.69	9.86	-2.84
6.83	26	22.8	1.71	9.86	-2.84
7.59	25.7	22.7	4.11	9.86	-2.84
7.21	26.2	22.5	11.9	9.86	-2.84
7.12	26.1	22.9	1.49	9.86	-2.84
7.44	26	22.9	-4.89	9.86	-2.84
7	26	22.7	2.98	9.86	-2.84
6.52	26.4	22.5	11.9	9.86	-2.84
7.61	25.8	23.1	-4.31	9.86	-2.84
6.98	25.9	22.7	3.1	9.86	-2.84
7.46	26	22.5	10.6	9.86	-2.84
9.78	25.5	23	3.88	9.86	-2.84
7.35	26.1	22.5	11.7	9.86	-2.84
9.77	25.4	23	-0.608	9.86	-2.84
7.04	25.9	22.7	-1.01	9.86	-2.84
6.78	26.3	22.7	10.1	9.86	-2.84
8.09	25.8	22.8	9.91	9.86	-2.84
7.39	25.7	22.9	-3.6	9.86	-2.84
6.8	26	22.8	-2	9.86	-2.84
8.86	25.5	23	2.86	9.86	-2.84
6.93	26	22.8	-3.79	9.86	-2.83
7.72	25.9	22.9	-0.605	9.86	-2.83
6.93	25.9	22.7	2.8	9.86	-2.83
8.48	25.6	23	5.31	9.86	-2.83
8.26	25.8	23	3.89	9.86	-2.83
7.29	26.1	22.5	10.8	9.86	-2.83
6.79	26.2	22.8	4.85	9.86	-2.83
7.93	25.8	22.8	10.7	9.86	-2.83
8.56	25.6	23	4.62	9.86	-2.83
6.78	26	22.7	3.57	9.86	-2.83
7.33	26	22.9	6.41	9.86	-2.83
7.83	26	22.7	10.9	9.86	-2.83
6.76	26.4	22.5	12.1	9.86	-2.83
7.26	25.9	22.9	0.923	9.86	-2.83
8.5	25.6	23	5.31	9.86	-2.83
7.47	26	22.8	1.9	9.86	-2.83
7.13	26.2	22.6	12.1	9.87	-2.82
7.28	26.1	22.8	9.69	9.87	-2.82
9.57	25.5	22.9	6.87	9.87	-2.82
7.19	26.1	22.8	8.52	9.87	-2.82
6.99	26.1	22.8	1.72	9.87	-2.82
8.58	25.7	22.8	7.12	9.87	-2.82
8.93	25.5	22.9	2.73	9.87	-2.82
7.39	25.9	23	0.971	9.87	-2.82
8.17	25.6	23.1	-2.41	9.87	-2.82
8.29	25.8	22.9	8.11	9.87	-2.82
7.86	25.8	22.9	-4.15	9.87	-2.82
9.07	25.5	22.9	-1.21	9.87	-2.82
7.12	26	22.9	-3.25	9.87	-2.82
7.93	25.6	22.8	-3.99	9.87	-2.82
9.39	25.6	22.9	7.58	9.87	-2.82
8.11	25.7	22.8	1.07	9.87	-2.82
7.97	25.7	23	3.42	9.87	-2.82
7.09	26.2	22.7	6.53	9.87	-2.82
7.02	26	22.5	8.79	9.87	-2.82
7.55	25.7	22.9	1.28	9.87	-2.82
7.41	25.9	22.7	3.46	9.87	-2.82
8.82	25.6	23.1	-2.72	9.87	-2.82
9.14	25.5	23.1	2.8	9.87	-2.82
8.9	25.6	22.8	7.4	9.87	-2.82
6.44	26.5	22.4	11.9	9.87	-2.82
7.22	25.9	22.8	8.43	9.87	-2.82
6.8	26.1	22.7	8.72	9.87	-2.81
7.38	25.8	22.6	8.34	9.87	-2.81
6.87	26	22.7	7.65	9.87	-2.81
7.77	25.8	22.8	-0.467	9.87	-2.81
6.9	26	22.8	6.03	9.87	-2.81
8.09	25.6	22.9	3.98	9.87	-2.81
6.77	26	22.8	0.257	9.87	-2.81
7.72	25.7	23	1.8	9.87	-2.81
6.47	26.5	22.5	11.5	9.87	-2.81
7.13	26.1	22.5	12.2	9.87	-2.81
7.83	26	22.7	8.04	9.87	-2.81
9.28	25.5	22.9	-2.09	9.87	-2.81
8.18	25.6	23	-3.44	9.87	-2.81
9.5	25.5	23	5.36	9.87	-2.81
6.73	26.1	22.8	1.46	9.88	-2.81
7.01	26.3	22.6	9.6	9.88	-2.81
6.83	26.3	22.6	8.87	9.88	-2.81
9.99	25.4	23	2.04	9.88	-2.8
8.06	25.7	22.7	7.19	9.88	-2.8
7.92	25.7	23	1.33	9.88	-2.8
7.5	26.1	22.8	6.66	9.88	-2.8
7.68	25.9	22.7	7.11	9.88	-2.8
6.72	26.3	22.6	8.82	9.88	-2.8
7.02	26.1	22.9	-4.56	9.88	-2.8
8.04	25.8	22.7	11.3	9.88	-2.8
7.64	25.9	22.9	-3.43	9.88	-2.8
6.91	26.1	22.8	1.78	9.88	-2.8
6.87	26.3	22.7	8.74	9.88	-2.8
8.3	25.6	22.8	-4.03	9.88	-2.8
7.68	26	22.9	5.85	9.88	-2.8
7.77	25.7	22.7	8.02	9.88	-2.8
7.1	25.9	22.7	0.354	9.88	-2.8
7.04	26.2	22.8	9.23	9.88	-2.8
7.87	25.6	22.9	-4.72	9.88	-2.8
6.54	26.2	22.6	7.76	9.88	-2.8
9.22	25.6	23	-0.977	9.88	-2.8
8.17	25.6	22.9	3.28	9.88	-2.8
7.02	26.2	22.8	8.93	9.88	-2.8
7.4	25.9	22.7	3.96	9.88	-2.8
7.27	25.7	22.8	-2.77	9.88	-2.8
7.87	25.7	22.7	8.12	9.88	-2.8
8.11	25.6	23	-1.44	9.88	-2.8
8.08	25.8	22.8	-0.731	9.88	-2.8
8.89	25.6	22.9	-4.12	9.88	-2.8
7.56	25.8	22.6	9.66	9.88	-2.8
6.6	26.2	22.6	6.84	9.88	-2.8
8.7	25.6	22.8	4.51	9.88	-2.8
9.07	25.5	22.9	0.786	9.88	-2.79
6.83	26.2	22.7	6.28	9.88	-2.79
7.68	26	22.9	3.37	9.88	-2.79
8.11	25.8	23.1	0.374	9.88	-2.79
8.04	25.8	23	1.4	9.88	-2.79
6.95	26.1	22.4	11.9	9.88	-2.79
7.95	25.9	23	-4.44	9.88	-2.79
6.61	26.3	22.7	9.14	9.88	-2.79
6.39	26.5	22.4	11.4	9.88	-2.79
7.64	25.7	22.9	2.41	9.88	-2.79
6.96	26.3	22.7	9.69	9.88	-2.79
7.54	26	23	-1.61	9.88	-2.79
9.44	25.6	22.9	2.24	9.88	-2.79
8.15	25.8	22.7	9.51	9.88	-2.79
8.43	25.6	22.8	6.63	9.88	-2.79
7.79	25.6	22.8	-1.01	9.88	-2.79
6.88	26.1	22.8	7.17	9.89	-2.79
8.31	25.7	22.8	9.13	9.89	-2.79
8.66	25.5	22.9	0.0361	9.89	-2.79
8.5	25.7	22.9	0.891	9.89	-2.79
6.74	26.1	22.8	-0.752	9.89	-2.79
7.77	25.8	22.8	-1.77	9.89	-2.78
8.09	25.9	22.8	10.9	9.89	-2.78
7.45	26	22.9	3.56	9.89	-2.78
7.07	25.9	22.6	6.63	9.89	-2.78
6.89	26.2	22.6	7.07	9.89	-2.78
7.32	25.9	23	-1.56	9.89	-2.78
9.23	25.5	22.9	4.23	9.89	-2.78
7.38	26.1	22.8	6.43	9.89	-2.78
7.3	25.7	22.9	-2.67	9.89	-2.78
7.74	25.8	23.1	-3.76	9.89	-2.78
7.28	26.2	22.5	12	9.89	-2.78
8.99	25.7	23	-3.64	9.89	-2.78
6.77	26	22.7	5.31	9.89	-2.78
9.02	25.7	23	3.61	9.89	-2.78
7.44	25.7	22.8	-3.13	9.89	-2.78
7.05	25.8	22.8	-4.94	9.89	-2.78
7.06	26	23	-2.96	9.89	-2.78
8.27	25.7	22.7	10.3	9.89	-2.78
7.24	25.8	22.6	6.14	9.89	-2.78
9.75	25.4	23.1	3.22	9.89	-2.78
9.66	25.5	23.1	4.92	9.89	-2.78
8.02	25.6	22.9	-3.22	9.89	-2.77
7.49	25.8	23	-3.53	9.89	-2.77
7.15	26	22.9	3.38	9.89	-2.77
8.32	25.5	23	-3.79	9.89	-2.77
6.51	26.3	22.6	9.02	9.89	-2.77
6.77	26	22.8	-4.17	9.89	-2.77
6.73	26.2	22.6	7.17	9.89	-2.77
9.14	25.5	22.9	4.81	9.89	-2.77
6.52	26.5	22.4	11.8	9.89	-2.77
8.74	25.7	23	2.84	9.89	-2.77
9.76	25.5	23	2.51	9.89	-2.77
7.47	25.8	22.6	10.1	9.9	-2.77
6.93	25.9	22.8	-3.24	9.9	-2.77
7.7	26	22.9	9.09	9.9	-2.77
9.41	25.5	22.9	-0.405	9.9	-2.77
7.37	25.8	23	-3.89	9.9	-2.77
8.2	25.7	22.9	7.61	9.9	-2.77
8.75	25.6	23.1	-4.5	9.9	-2.77
6.66	26.2	22.8	6.24	9.9	-2.77
8.13	25.6	22.9	-3.76	9.9	-2.77
6.9	26.3	22.8	9.62	9.9	-2.77
7.77	25.9	23	-4.11	9.9	-2.77
8.19	25.8	23	-0.694	9.9	-2.77
6.8	26.1	22.8	-1.72	9.9	-2.77
7.74	25.8	22.7	5.92	9.9	-2.76
7.63	26.1	22.7	9.03	9.9	-2.76
6.8	26.2	22.5	12	9.9	-2.76
7.91	25.8	22.8	10.1	9.9	-2.76
7.34	25.9	22.7	-0.923	9.9	-2.76
8.36	25.8	22.9	9.17	9.9	-2.76
6.8	25.9	22.8	-1.25	9.9	-2.76
8.78	25.5	23.1	-1.03	9.9	-2.76
8.28	25.7	22.7	10.5	9.9	-2.76
6.86	26.2	22.8	5.73	9.9	-2.76
6.76	26.1	22.8	-0.772	9.9	-2.76
7.05	26	22.7	1.42	9.9	-2.76
6.7	26.1	22.5	8.35	9.9	-2.76
6.77	26.1	22.8	1.48	9.9	-2.76
6.96	26.3	22.7	8.37	9.9	-2.75
7.38	26	23	-4.8	9.9	-2.75
9.17	25.6	23.1	-2.58	9.9	-2.75
7.85	25.8	23.1	-4.33	9.9	-2.75
7.31	26.2	22.7	11.1	9.9	-2.75
6.97	26.3	22.5	12.1	9.9	-2.75
7.86	25.9	22.9	-2.04	9.9	-2.75
8.16	25.6	22.8	6.28	9.91	-2.75
8.6	25.7	23	-2.44	9.91	-2.75
7.09	26.1	22.4	11.7	9.91	-2.75
6.99	26.1	22.9	-1.93	9.91	-2.75
7.02	26	22.5	10	9.91	-2.75
9.24	25.5	23.1	-0.152	9.91	-2.75
9.11	25.4	23	-3.64	9.91	-2.75
7.75	25.9	22.6	8.99	9.91	-2.75
7.75	25.8	22.6	9.88	9.91	-2.75
6.88	25.9	22.8	-4.09	9.91	-2.75
6.7	26	22.7	5.93	9.91	-2.75
6.69	26.5	22.5	11.6	9.91	-2.75
7.03	26.3	22.6	11.7	9.91	-2.75
6.79	26.1	22.6	5.21	9.91	-2.75
6.85	25.9	22.7	2.12	9.91	-2.75
7.41	25.7	22.8	-4.69	9.91	-2.75
6.62	26.3	22.4	11.9	9.91	-2.75
6.72	26	22.7	5.65	9.91	-2.74
7.75	25.9	22.7	7.29	9.91	-2.74
6.95	26	22.9	-3.93	9.91	-2.74
8.45	25.8	22.9	1.84	9.91	-2.74
7.33	25.9	23	2.82	9.91	-2.74
6.96	26	22.6	4.98	9.91	-2.74
8.23	25.8	22.9	9.33	9.91	-2.74
6.7	26.1	22.7	2.91	9.91	-2.74
6.79	26.1	22.8	-0.73	9.91	-2.74
8.58	25.7	22.8	10.1	9.91	-2.74
9.28	25.6	23	3.71	9.91	-2.74
8.84	25.5	23	-3.54	9.91	-2.74
8.1	25.6	22.9	-3.04	9.91	-2.74
7.15	26	22.6	7.2	9.91	-2.74
7.42	25.9	23	-0.267	9.91	-2.74
9.72	25.5	23.2	-3.68	9.91	-2.74
6.91	26	22.7	-0.556	9.91	-2.74
6.89	26.2	22.4	12.5	9.91	-2.74
9.88	25.4	23	-2.26	9.91	-2.74
9.93	25.5	23	-1.57	9.91	-2.73
6.52	26.5	22.6	11.6	9.91	-2.73
7.83	25.8	23	4.19	9.91	-2.73
6.81	26	22.8	-3.33	9.91	-2.73
6.79	26.1	22.8	2.9	9.91	-2.73
7.76	25.9	22.8	10.8	9.92	-2.73
9.07	25.6	22.9	9.16	9.92	-2.73
6.75	26.3	22.7	7.87	9.92	-2.73
6.57	26.2	22.7	6.53	9.92	-2.73
8.56	25.6	22.8	1.3	9.92	-2.73
7.14	26.1	22.8	2.38	9.92	-2.73
6.38	26.4	22.4	11.6	9.92	-2.73
7.58	25.8	22.6	6.5	9.92	-2.73
7.55	25.9	23	0.996	9.92	-2.73
7.42	26	23	-2.69	9.92	-2.73
7.5	25.7	22.8	5.53	9.92	-2.73
7.27	25.9	23	-3.87	9.92	-2.73
7.96	25.7	22.7	9.02	9.92	-2.73
7.44	25.7	22.9	1.34	9.92	-2.73
7.33	26	22.7	11.6	9.92	-2.73
6.82	26.3	22.6	9.14	9.92	-2.73
6.71	26	22.7	6.03	9.92	-2.73
6.83	26	22.8	-3.63	9.92	-2.73
7.19	26	22.7	0.534	9.92	-2.73
8.03	25.7	22.8	0.53	9.92	-2.73
7.93	25.6	22.8	-3.51	9.92	-2.73
9.3	25.6	23.1	-2.58	9.92	-2.73
7.22	26.1	22.6	8.73	9.92	-2.73
7.78	26	22.9	4.47	9.92	-2.73
8.41	25.5	22.9	-2.12	9.92	-2.73
7.26	25.7	22.9	-3.66	9.92	-2.73
8.89	25.5	22.9	-0.97	9.92	-2.73
7.1	26	22.7	2.05	9.92	-2.73
6.73	26.2	22.6	10.7	9.92	-2.73
7.96	25.8	22.6	10.6	9.92	-2.73
7.44	25.9	22.8	-4.66	9.92	-2.73
7.59	25.8	22.6	7.9	9.92	-2.72
8.85	25.7	22.9	-1.22	9.92	-2.72
6.85	26.1	22.4	10.7	9.92	-2.72
7.28	26.2	22.7	11.1	9.92	-2.72
9.96	25.5	23.1	4.04	9.92	-2.72
7.24	26	23	-1.58	9.92	-2.72
7.67	25.9	22.5	11.4	9.92	-2.72
7.82	25.7	22.8	8	9.92	-2.72
8.86	25.7	22.9	8.79	9.92	-2.72
7.87	25.9	23.1	-4.05	9.92	-2.72
8.04	25.8	22.9	9.4	9.92	-2.72
8.55	25.6	23.1	-2.35	9.92	-2.72
6.92	26.1	22.5	10.3	9.92	-2.72
7.94	25.6	22.9	-2.69	9.92	-2.72
6.76	26.1	22.9	-0.213	9.92	-2.72
7	26.2	22.8	6.22	9.92	-2.72
8.96	25.6	22.8	6.96	9.92	-2.72
7.4	26.1	22.8	3.65	9.92	-2.72
6.74	26.2	22.7	9.11	9.92	-2.72
7.09	25.8	22.7	-1.47	9.92	-2.72
7	26.3	22.7	11	9.92	-2.72
6.72	26.2	22.5	8.45	9.92	-2.72
9.47	25.4	23	-2.37	9.92	-2.72
7.78	25.9	22.9	8.16	9.92	-2.72
8.7	25.7	23	3.5	9.92	-2.72
8.62	25.6	23	5.65	9.93	-2.72
9	25.7	23	-0.347	9.93	-2.72
6.55	26.4	22.7	9.72	9.93	-2.72
7.08	26.1	22.7	5.29	9.93	-2.71
8.46	25.8	23	4.21	9.93	-2.71
6.54	26.2	22.7	6.5	9.93	-2.71
7.55	25.7	23	-4.6	9.93	-2.71
9.78	25.5	23	6.11	9.93	-2.71
6.89	26	22.9	-1.83	9.93	-2.71
6.76	26	22.8	-1.61	9.93	-2.71
7.45	25.8	22.8	7.08	9.93	-2.71
7.55	26.1	22.8	8.97	9.93	-2.71
8.19	25.7	23	4.88	9.93	-2.71
6.36	26.5	22.5	11.3	9.93	-2.71
9.63	25.5	23	6.17	9.93	-2.71
7.25	26.2	22.6	10.4	9.93	-2.71
8.52	25.7	23.1	-2.15	9.93	-2.71
9.46	25.5	23	4.47	9.93	-2.71
7.21	26	22.8	-3.17	9.93	-2.71
7.53	26	22.8	-0.892	9.93	-2.71
9.39	25.6	23	6.18	9.93	-2.71
8.21	25.7	23	4.06	9.93	-2.71
7.5	25.9	22.6	11.5	9.93	-2.71
6.6	26.3	22.7	7.25	9.93	-2.71
6.43	26.4	22.5	9.17	9.93	-2.71
7.77	26	22.9	8.62	9.93	-2.7
6.98	25.9	22.9	-0.159	9.93	-2.7
6.91	25.9	22.9	-0.499	9.93	-2.7
8.56	25.7	22.9	2.79	9.93	-2.7
7.38	25.9	22.8	-4.49	9.93	-2.7
7.14	25.9	22.5	9.51	9.93	-2.7
7.27	26.2	22.7	9.76	9.93	-2.7
7.58	25.8	23	-3.26	9.93	-2.7
7.26	26	22.9	1.17	9.93	-2.7
6.41	26.5	22.4	12.4	9.93	-2.7
7.15	25.8	22.7	1.72	9.93	-2.7
8.5	25.5	23	-1	9.93	-2.7
7.54	26	22.6	8.48	9.93	-2.7
9.06	25.6	23.1	5.14	9.93	-2.7
6.91	26	22.8	6.13	9.93	-2.7
7.3	25.8	22.9	2.89	9.93	-2.7
8.38	25.7	22.8	3.35	9.93	-2.7
6.79	26	22.8	5.12	9.93	-2.7
7.11	26	23	-2.46	9.93	-2.7
8.58	25.6	22.8	5.45	9.93	-2.7
9.18	25.5	22.9	-1.61	9.94	-2.7
7.2	26.1	22.8	5.46	9.94	-2.7
6.82	26.1	22.5	8.98	9.94	-2.7
9.27	25.6	22.9	4.63	9.94	-2.7
7.28	25.8	22.7	3.87	9.94	-2.7
7.1	26	22.5	11.7	9.94	-2.7
6.79	26.3	22.4	10.7	9.94	-2.7
9.22	25.5	23.2	-1.83	9.94	-2.7
6.68	26.1	22.8	0.261	9.94	-2.7
8.64	25.7	22.9	-1.28	9.94	-2.7
7.2	26.1	22.7	5.66	9.94	-2.69
7.76	25.7	23	-0.151	9.94	-2.69
6.94	26.3	22.6	8.66	9.94	-2.69
8.14	25.9	22.9	3.13	9.94	-2.69
7.41	25.8	22.9	3.64	9.94	-2.69
6.58	26.1	22.6	7.72	9.94	-2.69
7.38	26	22.5	11.6	9.94	-2.69
7.26	26	22.9	-1.35	9.94	-2.69
8.23	25.7	22.8	3.35	9.94	-2.69
7.42	25.8	23	-0.483	9.94	-2.69
6.79	25.9	22.8	-1.13	9.94	-2.69
8.96	25.6	22.9	1.46	9.94	-2.69
7.44	25.8	22.6	7.88	9.94	-2.69
7.24	25.9	22.8	8.69	9.94	-2.69
7.19	26	23	-2.85	9.94	-2.69
6.59	26.4	22.7	10.2	9.94	-2.69
8.52	25.7	23	5.47	9.94	-2.69
8.77	25.6	23.2	-4.72	9.94	-2.69
7.84	25.9	23	-0.919	9.94	-2.69
6.72	26.2	22.8	4.93	9.94	-2.69
6.8	25.9	22.7	0.312	9.94	-2.69
6.73	26	22.7	0.123	9.94	-2.69
7.87	25.8	22.8	-0.672	9.94	-2.69
7.08	26.2	22.7	7.32	9.94	-2.69
7.27	25.8	22.9	-0.343	9.94	-2.69
6.99	26	22.9	-0.699	9.94	-2.69
8.96	25.5	22.9	1.88	9.94	-2.69
7.23	26.1	22.9	5.36	9.94	-2.69
7.25	26.1	22.9	4.2	9.94	-2.68
7.62	26	22.8	6.87	9.94	-2.68
6.94	26.3	22.5	12.6	9.94	-2.68
6.41	26.3	22.4	10.7	9.94	-2.68
6.65	26.4	22.4	12.7	9.94	-2.68
7.86	25.9	23	-2.59	9.94	-2.68
9.17	25.5	23	1.41	9.94	-2.68
7.89	25.8	22.7	11.2	9.94	-2.68
7.77	26	22.6	9.87	9.94	-2.68
7.69	25.9	22.7	11.4	9.94	-2.68
6.59	26.3	22.7	10.2	9.94	-2.68
8.29	25.7	22.7	6.27	9.94	-2.68
8.58	25.6	22.8	1.74	9.94	-2.68
6.92	26.4	22.6	11.9	9.94	-2.68
7.83	25.6	22.8	-3.35	9.95	-2.68
7.58	26	22.5	11.9	9.95	-2.68
7.07	26.2	22.6	8.27	9.95	-2.68
9.64	25.5	23.2	-0.691	9.95	-2.68
7.98	25.9	22.7	9.51	9.95	-2.68
7.45	25.7	22.9	-2.58	9.95	-2.68
6.96	25.9	22.7	3.58	9.95	-2.68
6.3	26.5	22.5	11.5	9.95	-2.68
6.69	26.1	22.8	0.993	9.95	-2.68
9.81	25.4	23.1	3.45	9.95	-2.68
6.41	26.3	22.5	9.75	9.95	-2.68
6.4	26.6	22.6	11.1	9.95	-2.68
8.58	25.6	22.8	6.8	9.95	-2.68
7.59	25.9	22.7	2.17	9.95	-2.67
7.2	25.9	22.9	2.94	9.95	-2.67
8.34	25.5	22.9	-0.007	9.95	-2.67
7.15	26.1	22.5	10.6	9.95	-2.67
6.89	26.1	22.8	-2.77	9.95	-2.67
6.6	26.1	22.6	8.33	9.95	-2.67
7.55	26.1	22.8	7.2	9.95	-2.67
6.66	26.1	22.7	7.6	9.95	-2.67
8.62	25.7	23.1	-0.863	9.95	-2.67
7.57	25.9	22.9	6.44	9.95	-2.67
7.21	25.8	22.7	2	9.95	-2.67
6.7	26.1	22.9	-4.5	9.95	-2.67
9.17	25.7	23	-0.697	9.95	-2.67
8.23	25.7	22.7	9.49	9.95	-2.67
6.88	26.3	22.4	12.5	9.95	-2.67
7.52	26	22.5	10.9	9.95	-2.67
6.68	26.2	22.8	3.15	9.95	-2.67
8.68	25.7	23	-1.54	9.95	-2.67
6.48	26.5	22.4	12.7	9.95	-2.67
6.8	26.2	22.6	11.6	9.95	-2.67
8.17	25.9	23	3.83	9.95	-2.67
8.21	25.6	23.1	-4.57	9.95	-2.67
7.55	26	22.9	4.59	9.95	-2.67
6.88	26	22.7	2.1	9.95	-2.67
7.15	26.2	22.6	11.9	9.95	-2.67
9.11	25.5	22.9	-2.96	9.95	-2.67
6.9	25.9	22.8	-4	9.95	-2.67
6.67	26.1	22.5	8.89	9.95	-2.67
6.4	26.6	22.4	12.5	9.95	-2.67
7.22	26	22.8	-3.95	9.95	-2.66
8.24	25.7	22.7	7.53	9.95	-2.66
6.58	26.3	22.5	11.9	9.95	-2.66
8.8	25.5	22.9	-1.73	9.95	-2.66
7.53	25.9	22.6	11.2	9.95	-2.66
6.84	26.1	22.9	1.62	9.95	-2.66
6.44	26.3	22.6	9.33	9.95	-2.66
6.76	26.1	22.8	-1.04	9.95	-2.66
6.65	26.2	22.6	6.73	9.96	-2.66
9.13	25.6	22.9	5.95	9.96	-2.66
7.3	26.2	22.5	12.3	9.96	-2.66
7	26	22.8	8.07	9.96	-2.66
7.21	25.8	22.8	3.01	9.96	-2.66
7.1	26.2	22.8	8.28	9.96	-2.66
6.29	26.5	22.5	11.1	9.96	-2.66
7.12	26	22.5	8.15	9.96	-2.66
8.44	25.7	22.7	8.34	9.96	-2.66
7.05	26.1	22.6	6.82	9.96	-2.66
9.03	25.6	23.1	2.18	9.96	-2.66
8.57	25.7	23	7.69	9.96	-2.66
7.45	25.8	22.7	5.62	9.96	-2.66
7.05	25.9	22.7	-1.29	9.96	-2.66
7.64	25.8	22.6	11.1	9.96	-2.66
8.79	25.6	22.8	6.54	9.96	-2.66
6.92	26.4	22.5	12.7	9.96	-2.65
9.19	25.5	22.9	7.26	9.96	-2.65
6.81	26.1	22.7	3.96	9.96	-2.65
6.67	26.1	22.5	9.42	9.96	-2.65
7.94	25.8	23.1	-0.655	9.96	-2.65
6.98	26	22.5	7.83	9.96	-2.65
6.94	26.2	22.5	10.6	9.96	-2.65
7.39	26	22.7	4.4	9.96	-2.65
7.36	25.8	23	-1.99	9.96	-2.65
7.9	25.9	23	-0.406	9.96	-2.65
7.2	26.2	22.7	8.07	9.96	-2.65
7.05	26.1	22.7	11.6	9.96	-2.65
7.27	25.9	22.7	-3.11	9.96	-2.65
7.21	26	22.7	2.6	9.96	-2.65
6.82	25.9	22.7	5.47	9.96	-2.65
7.19	26.1	22.9	0.744	9.96	-2.65
6.41	26.3	22.6	8.37	9.96	-2.65
7.22	26.1	22.7	4.65	9.96	-2.65
8.37	25.7	22.7	6.33	9.96	-2.65
8.18	25.5	22.9	-3.43	9.96	-2.65
8.05	25.9	23	5.48	9.96	-2.65
6.71	26.5	22.4	12.5	9.96	-2.64
6.76	26	22.9	-1.53	9.96	-2.64
7.75	25.9	22.7	11.5	9.97	-2.64
6.93	25.9	22.6	5.78	9.97	-2.64
8.24	25.9	22.8	10.2	9.97	-2.64
7.74	25.6	22.9	-1.67	9.97	-2.64
9.83	25.4	23.1	-2.94	9.97	-2.64
6.85	26.1	22.8	0.218	9.97	-2.64
6.59	26.1	22.6	7.69	9.97	-2.64
6.34	26.7	22.5	11.8	9.97	-2.64
6.81	26.1	22.5	10.7	9.97	-2.64
9.42	25.6	22.9	8.03	9.97	-2.64
7.85	25.6	22.9	-3.52	9.97	-2.64
8.11	25.7	22.7	10.3	9.97	-2.64
8.07	25.8	22.8	10.7	9.97	-2.64
7.2	26	23	-4.2	9.97	-2.64
7.01	26.2	22.8	6.35	9.97	-2.64
7.52	26.1	22.6	11.7	9.97	-2.64
7.53	25.7	22.8	6.38	9.97	-2.64
6.99	26.3	22.5	12.7	9.97	-2.64
6.57	26.5	22.4	11.2	9.97	-2.64
7.13	26.2	22.5	10.7	9.97	-2.64
7.15	25.9	22.6	9.98	9.97	-2.64
8.74	25.5	22.8	6.21	9.97	-2.64
6.6	26.2	22.7	9.64	9.97	-2.63
7.37	26.2	22.8	8.37	9.97	-2.63
9.17	25.5	22.9	-4.57	9.97	-2.63
6.82	26.2	22.4	11.1	9.97	-2.63
7.19	25.7	22.8	-4.12	9.97	-2.63
7.03	26	22.8	-4.71	9.97	-2.63
8.84	25.7	22.8	7.35	9.97	-2.63
8.13	25.9	22.7	8.12	9.97	-2.63
6.65	26	22.6	7.2	9.97	-2.63
6.96	25.9	22.7	2.46	9.97	-2.63
7.74	25.7	22.8	8.36	9.97	-2.63
6.69	26.2	22.5	12.2	9.97	-2.63
6.48	26.4	22.5	11.8	9.97	-2.63
6.68	26.4	22.7	10.8	9.97	-2.63
7.37	26.1	22.6	8.54	9.97	-2.63
6.42	26.7	22.5	11.5	9.97	-2.63
7.12	26.3	22.7	11.4	9.97	-2.63
7.59	26	22.8	6.59	9.97	-2.63
6.4	26.6	22.4	11.5	9.97	-2.63
9.45	25.6	23.1	4.66	9.97	-2.63
6.94	25.9	23	-4.94	9.97	-2.63
7.02	26.1	22.9	-1.73	9.97	-2.63
6.59	26.1	22.7	3.69	9.97	-2.63
6.64	26	22.7	3.04	9.97	-2.63
7.29	26.2	22.5	11.1	9.97	-2.63
6.92	26	22.7	0.0694	9.97	-2.63
6.92	26.3	22.7	11.2	9.97	-2.63
7.69	25.7	23	0.175	9.97	-2.63
7.02	25.9	22.7	0.752	9.97	-2.63
8.45	25.8	23	7.08	9.97	-2.63
6.66	26.2	22.8	5.34	9.98	-2.62
7.61	25.8	22.7	10.7	9.98	-2.62
7.44	25.8	22.7	-2.78	9.98	-2.62
7.04	26.2	22.4	11.7	9.98	-2.62
9.79	25.5	23	6.71	9.98	-2.62
6.3	26.4	22.4	11.6	9.98	-2.62
8.11	25.7	23.1	0.738	9.98	-2.62
7.07	26.3	22.6	10.4	9.98	-2.62
6.75	26	22.7	-2.22	9.98	-2.62
9.84	25.5	23.1	3.86	9.98	-2.62
8.33	25.7	23.1	2.28	9.98	-2.62
6.5	26.6	22.4	11.1	9.98	-2.62
7.04	25.9	22.6	5.87	9.98	-2.62
9.45	25.4	23	-0.361	9.98	-2.62
6.63	26.4	22.5	12.7	9.98	-2.62
9.63	25.6	23	6.8	9.98	-2.62
9	25.7	22.9	8.67	9.98	-2.62
7.88	25.6	22.9	1.27	9.98	-2.62
7.37	25.9	22.8	9.11	9.98	-2.62
7.8	26	22.8	8.95	9.98	-2.62
9.84	25.5	23	-4.94	9.98	-2.62
8.48	25.6	22.7	9.21	9.98	-2.62
7.1	26.3	22.6	11.4	9.98	-2.62
8.67	25.8	22.9	4.2	9.98	-2.61
7.4	25.9	22.6	8.49	9.98	-2.61
7.77	25.8	22.8	-0.397	9.98	-2.61
7.59	25.7	22.8	-2.45	9.98	-2.61
7.63	25.9	22.7	11.9	9.98	-2.61
7.93	25.7	22.7	10.6	9.98	-2.61
7.05	26.1	22.4	12.3	9.98	-2.61
8.14	25.6	22.8	1.23	9.98	-2.61
6.55	26.2	22.7	4.36	9.98	-2.61
8.63	25.7	22.8	5.59	9.98	-2.61
9.45	25.4	23	1.17	9.98	-2.61
6.57	26.2	22.7	6.37	9.98	-2.61
6.7	26	22.9	-2.21	9.99	-2.61
6.5	26.3	22.5	9.35	9.99	-2.61
7.16	26.2	22.6	12.1	9.99	-2.61
6.57	26.1	22.6	8.14	9.99	-2.61
7.31	26.2	22.6	12.3	9.99	-2.61
7.38	25.9	22.8	-1.84	9.99	-2.6
7.2	26	22.8	-2.61	9.99	-2.6
8.41	25.6	22.9	7.73	9.99	-2.6
9.15	25.6	23.1	2.6	9.99	-2.6
7.27	25.9	22.5	10.1	9.99	-2.6
6.42	26.3	22.6	7.71	9.99	-2.6
8.17	25.6	22.8	7.89	9.99	-2.6
6.63	26.2	22.6	6.07	9.99	-2.6
6.28	26.4	22.4	11.3	9.99	-2.6
9.17	25.5	22.9	5.61	9.99	-2.6
7.31	26.1	22.7	11.9	9.99	-2.6
7.14	25.8	22.8	5.14	9.99	-2.6
6.27	26.5	22.4	12.2	9.99	-2.6
8.72	25.7	23.1	1.74	9.99	-2.6
7.97	25.8	22.7	7.28	9.99	-2.6
6.92	25.9	22.7	-1.86	9.99	-2.6
7.72	25.9	23	5.42	9.99	-2.6
8.12	25.8	22.9	-2.1	9.99	-2.6
7.47	26	22.5	9.47	9.99	-2.6
6.77	26.2	22.8	1.98	9.99	-2.6
7	25.9	22.7	9.02	9.99	-2.6
6.93	26.1	22.8	2.06	9.99	-2.6
8.38	25.8	22.9	0.922	9.99	-2.6
8.61	25.7	22.8	6.27	9.99	-2.6
6.69	26.1	22.8	-4.41	9.99	-2.6
9.22	25.4	23	-0.858	9.99	-2.6
6.61	26.1	22.8	0.517	9.99	-2.6
8.43	25.6	22.8	-0.629	9.99	-2.6
6.74	26	22.7	-0.757	9.99	-2.6
6.45	26.4	22.7	9.8	9.99	-2.6
7.59	26.1	22.6	11.9	9.99	-2.59
6.71	26	22.7	-2.7	9.99	-2.59
7.52	25.8	22.6	8.07	9.99	-2.59
7.51	25.9	22.5	9.4	9.99	-2.59
7.8	25.9	22.8	-2.1	9.99	-2.59
9.84	25.5	23	2.93	9.99	-2.59
6.85	26.1	22.9	-0.925	9.99	-2.59
7.82	25.8	23.1	-1.17	9.99	-2.59
6.67	26.3	22.6	7.83	9.99	-2.59
6.56	26.1	22.7	5.1	9.99	-2.59
8.45	25.6	23.1	1.84	9.99	-2.59
7.09	26.1	22.9	-2.85	9.99	-2.59
6.91	26.3	22.7	8.5	10	-2.59
6.73	26.1	22.6	5.24	10	-2.59
6.54	26.3	22.7	7.47	10	-2.59
7.93	25.9	22.7	11.4	10	-2.59
7.1	26.2	22.8	7.7	10	-2.59
6.79	26.1	22.4	11	10	-2.59
6.47	26.2	22.6	6.67	10	-2.59
7.1	25.8	22.6	7.84	10	-2.59
6.58	26.1	22.6	7.41	10	-2.59
6.98	26	22.6	10.6	10	-2.59
7.74	25.7	23	1.96	10	-2.59
7.27	26	22.8	10.4	10	-2.58
6.62	26.3	22.7	6.92	10	-2.58
6.6	26.3	22.7	7.84	10	-2.58
7.95	25.8	22.7	10.9	10	-2.58
6.75	26	22.7	5.16	10	-2.58
7.4	26	22.8	9.45	10	-2.58
6.77	26.1	22.9	0.0608	10	-2.58
6.58	26.2	22.7	4.12	10	-2.58
7.43	26	23	-0.0409	10	-2.58
8.36	25.8	23	-0.283	10	-2.58
8.65	25.8	22.9	8.12	10	-2.58
7.28	26	22.5	10.3	10	-2.58
7.73	25.8	23	3.53	10	-2.58
6.65	26.2	22.7	9.41	10	-2.58
6.76	26	22.7	3.67	10	-2.58
7.01	26.1	22.8	-2.3	10	-2.58
8.05	25.6	22.8	-2.41	10	-2.58
7.74	25.6	22.9	-1.42	10	-2.58
7.39	26.1	22.6	9.08	10	-2.58
7.41	25.7	22.8	-2.95	10	-2.58
7.36	26	22.6	7.53	10	-2.58
8.58	25.8	23.1	-0.111	10	-2.58
9.62	25.5	22.9	5.54	10	-2.58
9.16	25.6	23.1	0.176	10	-2.58
6.76	26.4	22.7	8.13	10	-2.58
6.73	26.2	22.6	4.92	10	-2.58
7.39	26.1	22.7	12.1	10	-2.58
8.49	25.8	23	0.136	10	-2.58
7.25	25.8	22.9	-0.137	10	-2.58
8.14	25.9	22.8	5.92	10	-2.58
6.46	26.2	22.6	8.93	10	-2.58
9.92	25.5	23	6.6	10	-2.58
7.95	25.9	22.8	5.12	10	-2.57
8.42	25.7	22.8	0.262	10	-2.57
6.39	26.4	22.4	11.5	10	-2.57
7.77	26	22.7	10.5	10	-2.57
7.1	26	22.8	9.42	10	-2.57
6.73	26	22.7	1.41	10	-2.57
9.82	25.5	23.1	2.66	10	-2.57
6.83	26.1	22.6	4.16	10	-2.57
6.94	26.1	22.7	2.29	10	-2.57
6.48	26.6	22.5	12.6	10	-2.57
6.68	26.1	22.5	7.73	10	-2.57
7.6	26	22.9	6.47	10	-2.57
8.06	25.8	22.9	-1.98	10	-2.57
9.74	25.5	23	-2.12	10	-2.57
7.31	25.9	22.5	11.1	10	-2.57
7.74	25.7	22.7	2.68	10	-2.57
6.84	25.9	22.7	-3.72	10	-2.57
8.04	25.8	23.1	-4.61	10	-2.57
8.98	25.6	22.9	1.29	10	-2.57
8.21	25.5	22.9	-0.199	10	-2.57
6.46	26.3	22.6	10.2	10	-2.56
9.31	25.4	23	-3.25	10	-2.56
7.17	25.8	22.8	3.25	10	-2.56
7.16	25.9	22.7	-4.49	10	-2.56
6.88	26	22.9	3.9	10	-2.56
6.53	26.3	22.4	12.3	10	-2.56
7.01	26	22.7	-0.746	10	-2.56
6.72	26.1	22.9	-3.57	10	-2.56
6.99	25.8	22.8	-4.42	10	-2.56
7.68	26	22.6	12.2	10	-2.56
7.27	26.3	22.6	11.3	10	-2.56
6.59	26.1	22.6	7.85	10	-2.56
6.75	26.5	22.4	12.8	10	-2.56
9.04	25.7	22.9	7.22	10	-2.56
7.4	25.8	22.6	4.75	10	-2.56
7.55	26	23	2.98	10	-2.56
9.67	25.5	22.9	7.15	10	-2.56
7.34	26.1	22.6	12.6	10	-2.56
7.5	25.8	22.7	3.91	10	-2.56
8.09	25.6	22.9	4.27	10	-2.56
6.73	26.1	22.9	-1.38	10	-2.56
7.55	25.8	22.8	9.14	10	-2.56
7.06	26	22.9	4.9	10	-2.56
7.73	25.9	22.8	-0.643	10	-2.56
6.66	26	22.7	7.03	10	-2.56
7.39	26	22.8	9.7	10	-2.56
6.84	26.3	22.8	6.88	10	-2.55
8.8	25.7	23.1	3.55	10	-2.55
7.56	25.9	22.9	6.96	10	-2.55
8.37	25.8	22.8	10.6	10	-2.55
9	25.6	22.9	0.645	10	-2.55
8.18	25.9	23	3.6	10	-2.55
7.34	26.1	22.8	5.45	10	-2.55
7.47	25.9	22.7	2.42	10	-2.55
6.48	26.3	22.7	7.86	10	-2.55
6.4	26.2	22.5	9.9	10	-2.55
7.97	25.7	23	2	10	-2.55
8.19	25.8	23.1	-1.6	10	-2.55
8.37	25.6	22.8	1.5	10	-2.55
8.52	25.6	23.1	-4.92	10	-2.55
7.04	25.9	22.6	4.36	10	-2.55
7.89	25.6	22.7	2.66	10	-2.55
7.37	25.7	22.7	0.0413	10	-2.55
[truncated: 3,002 more rows]
